# Supplementary material for: Status of drowning in Nepal: A study of central police data
Source: F1000Res. 2018 Jul 30;7:576. Originally published 2018 May 14. [Version 2] doi: 10.12688/f1000research.14563.2 (PMC6113885; doi:10.12688/f1000research.14563.2)
Supplement: Data file containing drowning data gathered from police records [file f1000research-7-16953-s0000.tgz]

Archive with 1 entries (1 files):
- 9099997f-27c4-4fe4-8644-54df869dff92_Data_file_Status_of_drowning_in_Nepal.xlsx
