# Supplementary material for: Status of drowning in Nepal: A study of central police data
Source: F1000Res. 2018 Jul 30;7:576. Originally published 2018 May 14. [Version 2] doi: 10.12688/f1000research.14563.2 (PMC6113885; doi:10.12688/f1000research.14563.2)
Supplement: Data file containing drowning data gathered from police records [file f1000research-7-16953-s0000.tgz › 9099997f-27c4-4fe4-8644-54df869dff92_Data_file_Status_of_drowning_in_Nepal.xlsx]

## Sheet: Sheet1
Date	Month of Drowning	District	Age	Sex	Drowning Place	Activity Before Drowning	Age Group	Geographical Region
2013	1	Kathmandu	38	Male	Water Tank	Falling From Bridge	30−39	Hills
2013	1	Nuwakot	28	Male	River	Falling From Bridge	20−29	Hills
2013	1	Kailali	75	Male	Canal	Accidently Falling	70−79	Terai
2013	1	Morang	35	Male	Canal	Accidently Falling	30−39	Terai
2013	1	Rukum	2	Male	Water Filled Pits	Accidently Falling	0−9	Hills
2013	1	Morang	40	Male	Canal	Crossing River	40−49	Terai
2013	1	Kailali	70	Female	River	Falling From Bridge	70−79	Hills
2013	1	Kavrepalanchowk	19	Male	River	Swimming	10−19	Hills
2013	1	Gorkha	25	Male	River	Swimming	20−29	Mountain
2013	1	Gorkha	26	Male	River	Swimming	20−29	Mountain
2013	1	Kanchanpur	34	Male	River	Water Filled Pits/ Ponds/ Dams	30−39	Terai
2013	1	Kalikot	14	Male	River	Falling From Bridge	10−19	Mountain
2013	2	Bhaktapur	37	Male	Pond	Suicide	30−39	Hills
2013	2	Lamjung	19	Male	River	Swimming	10−19	Mountain
2013	2	Chitwan	55	Male	River	Suicide	50−59	Terai
2013	2	Nawalparasi	39	Male	Canal	Others	30−39	Terai
2013	2	Syanja	30	Male	Canal	Accidently Falling	30−39	Hills
2013	2	Sarlahi	23	Male	River	Others	20−29	Terai
2013	2	Bhaktapur	2	Male	River	Bathing	0−9	Hills
2013	2	Kapilbastu	35	Female	Pond	Suicide	30−39	Terai
2013	2	Salyan	55	Female	Pond	Bathing	50−59	Hills
2013	2	Bhaktapur	24	Female	Pond	Suicide	20−29	Hills
2013	2	Sirah	6	Male	River	Others	0−9	Terai
2013	2	Baglung	80	Male	River	Crossing River	80−89	Hills
2013	2	Banke	50	Female	River	Crossing River	50−59	Terai
2013	2	Kavrepalanchowk	9	Male	Canal	Accidently Falling	0−9	Hills
2013	2	Morang	27	Male	River	Suicide	20−29	Terai
2013	2	Parsa	2	Male	Water Filled Pits	Accidently Falling	0−9	Terai
2013	2	Lamjung	16	Male	River	Swimming	10−19	Mountain
2013	2	Gulmi	5	Female	Canal	Accidently Falling	0−9	Hills
2013	2	Rolpa	65	Male	River	Accidently Falling	60−69	Hills
2013	3	Gorkha	80	Male	River	Accidently Falling	80−89	Mountain
2013	3	Achham	24	Male	River	Suicide	20−29	Hills
2013	3	Bhaktapur	2	Male	Water Filled Pits	Accidently Falling	0−9	Hills
2013	3	Nawalparasi	22	Male	Canal	Bathing	20−29	Terai
2013	3	Nuwakot	25	Male	River	Bathing	20−29	Hills
2013	3	Banke	36	Male	River	Fishing/Boating	30−39	Terai
2013	3	Banke	32	Male	River	Fishing/Boating	30−39	Terai
2013	3	Saptari	30	Male	Canal	Suicide	30−39	Terai
2013	3	Saptari	20	Female	Canal	Suicide	20−29	Terai
2013	3	Kaski	21	Male	River	Swimming	20−29	Hills
2013	3	Rasuwa	35	Male	River	Others	30−39	Mountain
2013	3	Rautahat	9	Male	River	Others	0−9	Terai
2013	3	Tanahu	20	Male	River	Falling From Bridge	20−29	Hills
2013	3	Rautahat	8	Male	River	Others	0−9	Terai
2013	3	Rautahat	12	Male	River	Bathing	10−19	Terai
2013	3	Dailekh	Missing	Male	River	Others	Missing	Hills
2013	3	Kaski	28	Male	River	Swimming	20−29	Hills
2013	3	Kaski	21	Male	Lake	Fishing/Boating	20−29	Hills
2013	3	Taplejung	38	Female	River	Suicide	30−39	Mountain
2013	3	Taplejung	5	Male	River	Suicide	0−9	Mountain
2013	3	Rukum	29	Male	River	Bathing	20−29	Hills
2013	3	Kaski	32	Male	River	Accidently Falling	30−39	Hills
2013	3	Kailali	11	Male	River	Bathing	10−19	Terai
2013	3	Nuwakot	25	Male	River	Accidently Falling	20−29	Hills
2013	3	Kanchanpur	7	Female	River	Swimming	0−9	Terai
2013	3	Arghakhachi	14	Male	Pond	Bathing	10−19	Hills
2013	3	Bardiya	45	Male	Canal	Accidently Falling	40−49	Terai
2013	3	Surkhet	22	Male	River	Accidently Falling	20−29	Hills
2013	3	Jhapa	24	Male	Pond	Swimming	20−29	Terai
2013	3	Kaski	9	Female	River	Swimming	0−9	Hills
2013	3	Surkhet	35	Male	River	Bathing	30−39	Hills
2013	4	Achham	28	Male	River	Bathing	20−29	Hills
2013	4	Chitwan	62	Male	River	Bathing	60−69	Terai
2013	4	Surkhet	19	Male	River	Bathing	10−19	Hills
2013	4	Kaski	2	Female	Lake	Accidently Falling	0−9	Hills
2013	4	Kaski	5	Female	Lake	Fishing/Boating	0−9	Hills
2013	4	Kaski	24	Male	Lake	Fishing/Boating	20−29	Hills
2013	4	Kaski	28	Female	Lake	Fishing/Boating	20−29	Hills
2013	4	Kaski	24	Female	Lake	Fishing/Boating	20−29	Hills
2013	4	Kaski	16	Female	River	Bathing	10−19	Hills
2013	4	Dailekh	13	Female	Well	Accidently Falling	10−19	Hills
2013	4	Dailekh	8	Female	River	Swimming	0−9	Hills
2013	4	Kathmandu	15	Male	River	Bathing	10−19	Hills
2013	4	Kathmandu	17	Male	River	Bathing	10−19	Hills
2013	4	Kathmandu	14	Male	River	Bathing	10−19	Hills
2013	4	Kanchanpur	19	Male	River	Bathing	10−19	Terai
2013	4	Kaski	34	Male	River	Bathing	30−39	Hills
2013	4	Kalikot	17	Male	River	Fishing/Boating	10−19	Mountain
2013	4	Jhapa	50	Male	River	Swimming	50−59	Terai
2013	4	Chitwan	16	Male	River	Swimming	10−19	Terai
2013	4	Chitwan	16	Male	River	Swimming	10−19	Terai
2013	4	Bardiya	16	Male	Canal	Suicide	10−19	Terai
2013	4	Taplejung	25	Female	River	Crossing River	20−29	Mountain
2013	4	Taplejung	1	Female	River	Accidently Falling	0−9	Mountain
2013	4	Dhankuta	68	Female	River	Suicide	60−69	Hills
2013	4	Sunsari	13	Male	River	Swimming	10−19	Terai
2013	4	Sunsari	11	Male	River	Swimming	10−19	Terai
2013	4	Kailali	Missing	Male	River	Crossing River	Missing	Terai
2013	4	Achham	30	Female	River	Swimming	30−39	Hills
2013	4	Humla	12	Male	River	Swimming	10−19	Mountain
2013	4	Jumla	20	Female	River	Suicide	20−29	Mountain
2013	4	Jumla	21	Female	River	Suicide	20−29	Mountain
2013	4	Kailali	4	Female	Pond	Accidently Falling	0−9	Terai
2013	4	Kavrepalanchowk	15	Male	River	Crossing River	10−19	Hills
2013	5	Jumla	32	Male	River	Others	30−39	Mountain
2013	5	Dailekh	7	Female	River	Bathing	0−9	Hills
2013	5	Dolakha	9	Male	River	Crossing River	0−9	Mountain
2013	5	Dhanusha	10	Male	Pond	Swimming	10−19	Terai
2013	5	Manang	7	Female	River	Accidently Falling	0−9	Mountain
2013	5	Rupandehi	14	Male	River	Swimming	10−19	Terai
2013	5	Dhanusha	30	Female	Pond	Others	30−39	Terai
2013	5	Sindhupalchowk	6	Female	River	Swimming	0−9	Hills
2013	5	Jhapa	12	Female	River	Accidently Falling	10−19	Terai
2013	5	Nuwakot	18	Male	River	Swimming	10−19	Hills
2013	5	Bara	3	Female	Water Filled Pits	Accidently Falling	0−9	Terai
2013	5	Chitwan	50	Male	River	Swimming	50−59	Terai
2013	5	Ilam	55	Male	River	Bathing	50−59	Hills
2013	5	Ilam	40	Male	River	Bathing	40−49	Hills
2013	5	Ilam	35	Male	River	Bathing	30−39	Hills
2013	5	Jajarkot	30	Female	River	Accidently Falling	30−39	Hills
2013	5	Achham	46	Male	River	Bathing	40−49	Hills
2013	5	Kanchanpur	60	Male	River	Accidently Falling	60−69	Terai
2013	5	Jhapa	6	Male	River	Swimming	0−9	Terai
2013	5	Jhapa	8	Male	River	Swimming	0−9	Terai
2013	5	Kapilbastu	12	Male	Canal	Bathing	10−19	Terai
2013	5	Kavrepalanchowk	18	Male	River	Swimming	10−19	Hills
2013	5	Tanahu	8	Male	Pond	Swimming	0−9	Hills
2013	5	Kailali	50	Male	Pond	Accidently Falling	50−59	Terai
2013	5	Sunsari	5	Male	River	Bathing	0−9	Terai
2013	5	Rukum	3	Male	Pond	Accidently Falling	0−9	Hills
2013	5	Kapilbastu	8	Male	River	Fishing/Boating	0−9	Terai
2013	5	Kapilbastu	10	Male	River	Fishing/Boating	10−19	Terai
2013	5	Nuwakot	23	Male	Canal	Suicide	20−29	Hills
2013	5	Saptari	36	Female	Pond	Bathing	30−39	Terai
2013	5	Saptari	9	Female	Pond	Others	0−9	Terai
2013	5	Dailekh	12	Male	Pond	Bathing	10−19	Hills
2013	5	Chitwan	45	Male	River	Swimming	40−49	Terai
2013	5	Darchula	20	Male	River	Accidently Falling	20−29	Mountain
2013	5	Kathmandu	2	Male	Well	Accidently Falling	0−9	Hills
2013	5	Dhading	55	Male	River	Crossing River	50−59	Mountain
2013	5	Kathmandu	22	Male	River	Accidently Falling	20−29	Hills
2013	5	Bardiya	45	Female	Canal	Accidently Falling	40−49	Terai
2013	5	Chitwan	53	Male	River	Crossing River	50−59	Terai
2013	5	Surkhet	22	Male	River	Crossing River	20−29	Hills
2013	5	Chitwan	19	Male	River	Crossing River	10−19	Terai
2013	5	Baitadi	7	Female	Well	Accidently Falling	0−9	Hills
2013	5	Surkhet	25	Male	River	Fishing/Boating	20−29	Hills
2013	5	Doti	30	Male	River	Suicide	30−39	Hills
2013	5	Rautahat	2	Male	Well	Accidently Falling	0−9	Terai
2013	5	Kathmandu	12	Male	River	Swimming	10−19	Hills
2013	6	Kathmandu	21	Male	River	Swimming	20−29	Hills
2013	6	Jumla	44	Female	River	Crossing River	40−49	Mountain
2013	6	Jumla	27	Female	River	Crossing River	20−29	Mountain
2013	6	Myagdi	26	Male	River	Suicide	20−29	Mountain
2013	6	Salyan	26	Male	River	Suicide	20−29	Hills
2013	6	Morang	55	Male	River	Crossing River	50−59	Terai
2013	6	Ilam	13	Female	River	Crossing River	10−19	Hills
2013	6	Jhapa	58	Male	River	Crossing River	50−59	Terai
2013	6	Achham	27	Female	River	Suicide	20−29	Hills
2013	6	Achham	17	Female	River	Suicide	10−19	Hills
2013	6	Achham	18	Female	River	Suicide	10−19	Hills
2013	6	Achham	9	Female	River	Suicide	0−9	Hills
2013	6	Jhapa	7	Male	River	Accidently Falling	0−9	Terai
2013	6	Kailali	10	Male	River	Bathing	10−19	Terai
2013	6	Kathmandu	35	Male	River	Suicide	30−39	Hills
2013	6	Gorkha	21	Male	River	Swimming	20−29	Mountain
2013	6	Kailali	35	Male	River	Fishing/Boating	30−39	Terai
2013	6	Rupandehi	7	Male	River	Accidently Falling	0−9	Terai
2013	6	Makwanpur	50	Male	River	Accidently Falling	50−59	Hills
2013	6	Terathum	Missing	Male	Pond	Others	Missing	Hills
2013	6	Chitwan	22	Male	River	Bathing	20−29	Terai
2013	6	Chitwan	14	Male	River	Bathing	10−19	Terai
2013	6	Chitwan	19	Female	River	Bathing	10−19	Terai
2013	6	Chitwan	16	Male	River	Bathing	10−19	Terai
2013	6	Chitwan	18	Male	River	Fishing/Boating	10−19	Terai
2013	6	Chitwan	25	Male	River	Fishing/Boating	20−29	Terai
2013	6	Myagdi	16	Male	River	Crossing River	10−19	Hills
2013	6	Gulmi	35	Female	River	Fishing/Boating	30−39	Hills
2013	6	Bajhang	16	Male	River	Crossing River	10−19	Mountain
2013	6	Bajura	40	Female	River	Crossing River	40−49	Mountain
2013	6	Khotang	30	Male	River	Crossing River	30−39	Hills
2013	6	Baglung	65	Male	River	Crossing River	60−69	Hills
2013	6	Jhapa	70	Male	River	Crossing River	70−79	Terai
2013	6	Dhading	22	Male	River	Suicide	20−29	Mountain
2013	6	Rukum	18	Female	River	Bathing	10−19	Hills
2013	6	Jajarkot	13	Female	River	Bathing	10−19	Hills
2013	6	Solukhumbu	59	Female	River	Crossing River	50−59	Mountain
2013	6	Sunsari	3	Female	River	Falling From Bridge	0−9	Mountain
2013	6	Manang	9	Male	River	Crossing River	0−9	Mountain
2013	6	Tanahu	78	Male	River	Bathing	70−79	Hills
2013	6	Kathmandu	6	Male	River	Swimming	0−9	Hills
2013	6	Kathmandu	5	Male	River	Bathing	0−9	Hills
2013	6	Nawalparasi	16	Female	River	Suicide	10−19	Terai
2013	6	Doti	Missing	Male	River	Suicide	Missing	Hills
2013	6	Sarlahi	12	Male	River	Swimming	10−19	Terai
2013	6	Saptari	20	Male	River	Crossing River	20−29	Terai
2013	6	Dang	2	Male	River	Others	0−9	Terai
2013	6	Dang	4	Male	River	Others	0−9	Terai
2013	6	Kanchanpur	24	Female	River	Falling From Bridge	20−29	Mountain
2013	6	Kanchanpur	13	Female	River	Falling From Bridge	10−19	Mountain
2013	6	Parbat	11	Male	River	Swimming	10−19	Hills
2013	6	Dhankuta	21	Male	River	Fishing/Boating	20−29	Hills
2013	6	Sankhuwasawa	13	Male	River	Crossing River	10−19	Mountain
2013	6	Rolpa	62	Male	River	Crossing River	60−69	Hills
2013	6	Sankhuwasawa	11	Female	River	Accidently Falling	10−19	Mountain
2013	6	Kathmandu	4	Male	Water Filled Pits	Accidently Falling	0−9	Hills
2013	6	Rupandehi	14	Female	River	Crossing River	10−19	Terai
2013	6	Jumla	22	Male	River	Crossing River	20−29	Mountain
2013	7	Darchula	35	Female	River	Suicide	30−39	Mountain
2013	7	Darchula	3	Female	River	Accidently Falling	0−9	Mountain
2013	7	Darchula	2	Male	River	Accidently Falling	0−9	Mountain
2013	7	Sirah	17	Male	River	Falling From Bridge	10−19	Hills
2013	7	Jhapa	45	Male	River	Crossing River	40−49	Terai
2013	7	Sunsari	6	Male	Pond	Accidently Falling	0−9	Terai
2013	7	Doti	18	Male	River	Falling From Bridge	10−19	Hills
2013	7	Sindhuli	6	Female	River	Swimming	0−9	Hills
2013	7	Morang	40	Male	River	Swimming	40−49	Terai
2013	7	Morang	18	Male	River	Bathing	10−19	Terai
2013	7	Rautahat	Missing	Male	River	Suicide	Missing	Terai
2013	7	Morang	18	Male	River	Bathing	10−19	Terai
2013	7	Saptari	32	Male	River	Crossing River	30−39	Terai
2013	7	Bajhang	22	Female	River	Crossing River	20−29	Mountain
2013	7	Rasuwa	22	Male	River	Crossing River	20−29	Mountain
2013	7	Dang	8	Male	River	Falling From Bridge	0−9	Terai
2013	7	Sarlahi	52	Male	River	Crossing River	50−59	Terai
2013	7	Rupandehi	45	Male	River	Suicide	40−49	Terai
2013	7	Mustang	15	Male	River	Crossing River	10−19	Mountain
2013	7	Makwanpur	32	Male	River	Crossing River	30−39	Hills
2013	7	Dang	35	Male	River	Crossing River	30−39	Terai
2013	7	Dang	4	Male	River	Crossing River	0−9	Terai
2013	7	Morang	18	Male	River	Swimming	10−19	Terai
2013	7	Arghakhachi	10	Male	River	Swimming	10−19	Hills
2013	7	Arghakhachi	10	Female	River	Swimming	10−19	Hills
2013	7	Surkhet	7	Male	River	Swimming	0−9	Hills
2013	7	Morang	17	Male	River	Swimming	10−19	Terai
2013	7	Morang	22	Male	River	Swimming	20−29	Terai
2013	7	Rupandehi	17	Male	River	Swimming	10−19	Terai
2013	7	Kaski	Missing	Male	River	Crossing River	Missing	Hills
2013	7	Chitwan	12	Male	River	Swimming	10−19	Terai
2013	7	Chitwan	15	Male	River	Swimming	10−19	Terai
2013	7	Chitwan	14	Male	River	Swimming	10−19	Terai
2013	7	Banke	33	Male	River	Crossing River	30−39	Terai
2013	7	Gorkha	Missing	Male	River	Bathing	Missing	Mountain
2013	7	Chitwan	28	Male	River	Crossing River	20−29	Terai
2013	7	Panchthar	19	Male	River	Swimming	10−19	Hills
2013	7	Sunsari	18	Female	River	Crossing River	10−19	Terai
2013	7	Chitwan	Missing	Female	Others	Accidently Falling	Missing	Terai
2013	7	Morang	16	Male	River	Crossing River	10−19	Terai
2013	7	Morang	16	Male	River	Crossing River	10−19	Terai
2013	7	Morang	11	Male	River	Crossing River	10−19	Terai
2013	7	Jhapa	18	Male	River	Bathing	10−19	Terai
2013	7	Saptari	2	Male	River	Others	0−9	Terai
2013	7	Baglung	40	Male	River	Crossing River	40−49	Hills
2013	7	Tanahu	7	Male	River	Swimming	0−9	Hills
2013	7	Tanahu	5	Male	River	Swimming	0−9	Hills
2013	7	Tanahu	17	Male	River	Swimming	10−19	Hills
2013	7	Saptari	28	Male	River	Accidently Falling	20−29	Terai
2013	7	Rautahat	2	Male	Water Filled Pits	Water Filled Pits/ Ponds/ Dams	0−9	Terai
2013	7	Kailali	27	Male	River	Suicide	20−29	Terai
2013	7	Dang	17	Male	River	Swimming	10−19	Terai
2013	7	Chitwan	69	Male	River	Bathing	60−69	Terai
2013	7	Jumla	3	Female	River	Accidently Falling	0−9	Mountain
2013	7	Jumla	8	Female	Water Filled Pits	Water Filled Pits/ Ponds/ Dams	0−9	Mountain
2013	7	Banke	11	Male	River	Swimming	10−19	Terai
2013	7	Solukhumbu	20	Male	River	Crossing River	20−29	Mountain
2013	7	Solukhumbu	17	Female	River	Crossing River	10−19	Mountain
2013	7	Dang	40	Male	River	Crossing River	40−49	Terai
2013	7	Dang	40	Male	River	Accidently Falling	40−49	Terai
2013	7	Sunsari	10	Male	River	Bathing	10−19	Terai
2013	7	Parsa	20	Male	River	Suicide	20−29	Terai
2013	7	Panchthar	5	Male	River	Bathing	0−9	Hills
2013	7	Salyan	31	Male	River	Crossing River	30−39	Hills
2013	7	Jhapa	17	Male	River	Swimming	10−19	Terai
2013	7	Kathmandu	55	Male	River	Crossing River	50−59	Hills
2013	7	Kaski	16	Male	River	Swimming	10−19	Hills
2013	7	Ilam	18	Male	River	Crossing River	10−19	Hills
2013	7	Jhapa	7	Male	Water Filled Pits	Water Filled Pits/ Ponds/ Dams	0−9	Terai
2013	7	Sunsari	16	Male	River	Fishing/Boating	10−19	Terai
2013	7	Morang	Missing	Male	River	Suicide	Missing	Terai
2013	7	Palpa	14	Male	River	Crossing River	10−19	Hills
2013	7	Dang	61	Female	River	Crossing River	60−69	Terai
2013	7	Gulmi	30	Male	River	Crossing River	30−39	Hills
2013	7	Parbat	22	Male	River	Crossing River	20−29	Hills
2013	7	Rupandehi	5	Male	River	Crossing River	0−9	Terai
2013	7	Lamjung	6	Female	River	Crossing River	0−9	Mountain
2013	7	Baitadi	53	Male	River	Suicide	50−59	Hills
2013	7	Kaski	22	Male	River	Swimming	20−29	Hills
2013	7	Palpa	45	Female	Well	Accidently Falling	40−49	Hills
2013	7	Pyuthan	6	Female	River	Bathing	0−9	Hills
2013	7	Rupandehi	6	Male	River	Bathing	0−9	Terai
2013	7	Jhapa	12	Female	River	Swimming	10−19	Terai
2013	7	Pyuthan	12	Male	River	Swimming	10−19	Hills
2013	7	Sunsari	12	Male	River	Swimming	10−19	Terai
2013	7	Parbat	50	Male	River	Crossing River	50−59	Hills
2013	7	Salyan	18	Male	River	Accidently Falling	10−19	Hills
2013	7	Rupandehi	18	Female	River	Crossing River	10−19	Terai
2013	7	Rupandehi	17	Female	River	Crossing River	10−19	Terai
2013	7	Kathmandu	70	Female	River	Accidently Falling	70−79	Hills
2013	7	Kailali	16	Male	River	Falling From Bridge	10−19	Hills
2013	7	Gulmi	25	Female	River	Suicide	20−29	Hills
2013	7	Sarlahi	12	Male	Pond	Bathing	10−19	Terai
2013	7	Sarlahi	10	Female	Pond	Bathing	10−19	Terai
2013	7	Sarlahi	13	Female	Pond	Bathing	10−19	Terai
2013	7	Sarlahi	12	Female	Pond	Bathing	10−19	Terai
2013	7	Kaski	13	Female	River	Crossing River	10−19	Hills
2013	7	Gulmi	35	Female	River	Crossing River	30−39	Hills
2013	7	Kapilbastu	70	Male	River	Crossing River	70−79	Terai
2013	7	Kathmandu	29	Male	River	Others	20−29	Hills
2013	7	Sindhupalchowk	46	Male	River	Crossing River	40−49	Hills
2013	7	Bardiya	35	Female	River	Crossing River	30−39	Terai
2013	7	Bardiya	65	Female	River	Crossing River	60−69	Terai
2013	7	Kaski	52	Male	River	Crossing River	50−59	Hills
2013	7	Saptari	2	Male	Pond	Accidently Falling	0−9	Terai
2013	7	Surkhet	27	Male	Canal	Accidently Falling	20−29	Hills
2013	7	Bardiya	35	Female	River	Fishing/Boating	30−39	Terai
2013	7	Nuwakot	16	Male	River	Fishing/Boating	10−19	Hills
2013	7	Darchula	24	Female	River	Suicide	20−29	Mountain
2013	7	Darchula	2	Female	River	Others	0−9	Mountain
2013	7	Nuwakot	19	Male	River	Swimming	10−19	Hills
2013	7	Kathmandu	30	Female	River	Accidently Falling	30−39	Hills
2013	7	Jumla	6	Female	River	Bathing	0−9	Mountain
2013	7	Chitwan	10	Male	Water Filled Pits	Accidently Falling	10−19	Terai
2013	7	Nuwakot	24	Female	River	Suicide	20−29	Hills
2013	7	Sarlahi	16	Male	River	Crossing River	10−19	Terai
2013	7	Sarlahi	2	Male	Pond	Accidently Falling	0−9	Terai
2013	7	Syanja	55	Male	River	Crossing River	50−59	Hills
2013	7	Udayapur	63	Female	River	Accidently Falling	60−69	Hills
2013	7	Sindhupalchowk	13	Female	Canal	Accidently Falling	10−19	Hills
2013	7	Udayapur	44	Female	River	Fishing/Boating	40−49	Hills
2013	7	Udayapur	53	Female	River	Fishing/Boating	50−59	Hills
2013	7	Udayapur	4	Male	River	Accidently Falling	0−9	Hills
2013	7	Udayapur	6	Male	River	Fishing/Boating	0−9	Hills
2013	7	Udayapur	Missing	Female	River	Fishing/Boating	Missing	Hills
2013	7	Udayapur	1	Male	River	Accidently Falling	0−9	Hills
2013	7	Udayapur	Missing	Female	River	Fishing/Boating	Missing	Hills
2013	7	Udayapur	Missing	Male	River	Fishing/Boating	Missing	Hills
2013	8	Udayapur	Missing	Female	River	Fishing/Boating	Missing	Hills
2013	8	Udayapur	Missing	Male	River	Fishing/Boating	Missing	Hills
2013	8	Jhapa	12	Female	River	Swimming	10−19	Terai
2013	8	Kaski	31	Male	River	Suicide	30−39	Hills
2013	8	Dolakha	48	Male	River	Falling From Bridge	40−49	Mountain
2013	8	Jhapa	55	Male	Canal	Accidently Falling	50−59	Terai
2013	8	Dolakha	48	Male	River	Falling From Bridge	40−49	Mountain
2013	8	Kalikot	4	Male	River	Accidently Falling	0−9	Mountain
2013	8	Kalikot	28	Male	River	Suicide	20−29	Mountain
2013	8	Pyuthan	3	Female	Pond	Accidently Falling	0−9	Hills
2013	8	Kathmandu	8	Male	River	Accidently Falling	0−9	Hills
2013	8	Parsa	25	Male	River	Crossing River	20−29	Terai
2013	8	Parsa	22	Female	River	Crossing River	20−29	Terai
2013	8	Dang	2	Male	Canal	Accidently Falling	0−9	Terai
2013	8	Dang	59	Male	River	Crossing River	50−59	Terai
2013	8	Kailali	4	Male	River	Accidently Falling	0−9	Terai
2013	8	Bhojpur	3	Male	Canal	Accidently Falling	0−9	Hills
2013	8	Rautahat	14	Male	River	Swimming	10−19	Terai
2013	8	Rautahat	12	Female	River	Swimming	10−19	Terai
2013	8	Bardiya	46	Male	River	Fishing/Boating	40−49	Terai
2013	8	Nawalparasi	55	Male	Pond	Suicide	50−59	Terai
2013	8	Morang	9	Male	Pond	Bathing	0−9	Terai
2013	8	Udayapur	18	Male	River	Swimming	10−19	Hills
2013	8	Jhapa	40	Male	River	Crossing River	40−49	Terai
2013	8	Kaski	19	Male	River	Swimming	10−19	Hills
2013	8	Banke	25	Male	River	Bathing	20−29	Terai
2013	8	Kathmandu	71	Male	River	Crossing River	70−79	Hills
2013	8	Morang	8	Male	River	Accidently Falling	0−9	Terai
2013	8	Mugu	15	Female	River	Falling From Bridge	10−19	Mountain
2013	8	Morang	55	Male	River	Crossing River	50−59	Terai
2013	8	Mugu	4	Female	River	Swimming	0−9	Mountain
2013	8	Kapilbastu	6	Male	River	Swimming	0−9	Terai
2013	8	Kapilbastu	5	Male	River	Swimming	0−9	Terai
2013	8	Makwanpur	9	Male	River	Swimming	0−9	Hills
2013	8	Nawalparasi	8	Female	River	Bathing	0−9	Terai
2013	8	Kathmandu	65	Male	River	Crossing River	60−69	Hills
2013	8	Morang	8	Male	River	Crossing River	0−9	Terai
2013	8	Rukum	51	Female	River	Accidently Falling	50−59	Hills
2013	9	Morang	22	Male	River	Bathing	20−29	Terai
2013	9	Lalitpur	40	Female	River	Suicide	40−49	Hills
2013	9	Rautahat	1	Male	Pond	Accidently Falling	0−9	Terai
2013	9	Bhaktapur	2	Female	Water Tank	Others	0−9	Hills
2013	9	Kaski	42	Male	River	Swimming	40−49	Hills
2013	9	Kaski	32	Male	Lake	Bathing	30−39	Hills
2013	9	Chitwan	10	Male	Water Filled Pits	Accidently Falling	10−19	Terai
2013	9	Jhapa	2	Female	Water Filled Pits	Accidently Falling	0−9	Terai
2013	9	Sindhupalchowk	18	Male	Pond	Swimming	10−19	Hills
2013	9	Nuwakot	10	Male	River	Swimming	10−19	Hills
2013	9	Sarlahi	4	Female	River	Accidently Falling	0−9	Terai
2013	9	Ilam	2	Female	Water Filled Pits	Accidently Falling	0−9	Hills
2013	9	Jajarkot	26	Male	River	Bathing	20−29	Hills
2013	9	Palpa	22	Male	River	Swimming	20−29	Hills
2013	9	Sirah	18	Male	River	Crossing River	10−19	Terai
2013	9	Chitwan	68	Male	River	Crossing River	60−69	Terai
2013	9	Lalitpur	10	Male	River	Swimming	10−19	Hills
2013	9	Rasuwa	28	Female	River	Others	20−29	Mountain
2013	9	Udayapur	35	Female	River	Suicide	30−39	Hills
2013	9	Kaski	46	Female	River	Accidently Falling	40−49	Hills
2013	9	Khotang	20	Female	River	Accidently Falling	20−29	Hills
2013	9	Khotang	2	Female	River	Others	0−9	Hills
2013	9	Bara	28	Male	River	Crossing River	20−29	Terai
2013	9	Kailali	7	Male	River	Crossing River	0−9	Terai
2013	9	Kailali	12	Male	River	Others	10−19	Terai
2013	9	Rautahat	4	Male	River	Others	0−9	Terai
2013	9	Gorkha	37	Male	River	Suicide	30−39	Mountain
2013	9	Kailali	66	Male	River	Crossing River	60−69	Terai
2013	9	Rukum	18	Male	River	Suicide	10−19	Hills
2013	9	Bardiya	22	Male	River	Accidently Falling	20−29	Terai
2013	9	Bardiya	21	Male	River	Accidently Falling	20−29	Terai
2013	9	Saptari	8	Male	River	Accidently Falling	0−9	Terai
2013	9	Kanchanpur	60	Male	River	Bathing	60−69	Terai
2013	10	Dang	60	Male	River	Others	60−69	Terai
2013	10	Makwanpur	50	Male	River	Others	50−59	Hills
2013	10	Myagdi	7	Male	River	Crossing River	0−9	Hills
2013	10	Sirah	38	Male	River	Crossing River	30−39	Terai
2013	10	Kailali	25	Female	River	Fishing/Boating	20−29	Terai
2013	10	Chitwan	16	Male	River	Accidently Falling	10−19	Terai
2013	10	Kathmandu	7	Male	River	Swimming	0−9	Hills
2013	10	Kathmandu	5	Male	River	Swimming	0−9	Hills
2013	10	Parbat	36	Female	River	Falling From Bridge	30−39	Hills
2013	10	Sindhuli	53	Male	River	Others	50−59	Hills
2013	10	Kailali	23	Male	River	Swimming	20−29	Terai
2013	10	Sindhuli	50	Male	River	Others	50−59	Hills
2013	10	Bardiya	9	Female	River	Swimming	0−9	Terai
2013	10	Bardiya	16	Female	River	Swimming	10−19	Terai
2013	10	Sunsari	72	Male	River	Crossing River	70−79	Terai
2013	10	Kaski	49	Male	River	Crossing River	40−49	Hills
2013	10	Jhapa	60	Male	River	Crossing River	60−69	Terai
2013	10	Bardiya	55	Male	River	Crossing River	50−59	Terai
2013	10	Nuwakot	60	Female	River	Crossing River	60−69	Hills
2013	10	Rupandehi	63	Male	River	Fishing/Boating	60−69	Terai
2013	10	Sindhupalchowk	25	Female	River	Suicide	20−29	Hills
2013	10	Sindhupalchowk	2	Male	River	Accidently Falling	0−9	Hills
2013	10	Bardiya	40	Male	River	Suicide	40−49	Terai
2013	10	Bardiya	6	Male	Pond	Others	0−9	Terai
2013	10	Kailali	8	Male	River	Bathing	0−9	Terai
2013	10	Bara	8	Female	River	Bathing	0−9	Terai
2013	10	Bardiya	17	Male	River	Bathing	10−19	Terai
2013	10	Nawalparasi	13	Male	River	Swimming	10−19	Terai
2013	10	Bhaktapur	9	Male	River	Swimming	0−9	Hills
2013	10	Kailali	10	Male	River	Falling From Bridge	10−19	Terai
2013	10	Kathmandu	21	Male	River	Others	20−29	Hills
2013	10	Sankhuwasawa	22	Male	River	Swimming	20−29	Mountain
2013	10	Jhapa	39	Male	River	Crossing River	30−39	Terai
2013	10	Saptari	10	Male	River	Crossing River	10−19	Terai
2013	10	Saptari	35	Male	River	Bathing	30−39	Terai
2013	10	Dhanusha	30	Male	River	Bathing	30−39	Terai
2013	10	Dhanusha	26	Male	River	Bathing	20−29	Terai
2013	10	Nuwakot	27	Male	River	Swimming	20−29	Hills
2013	10	Sindhuli	19	Female	River	Crossing River	10−19	Hills
2013	10	Kathmandu	20	Male	Pond	Swimming	20−29	Hills
2013	10	Jhapa	34	Male	River	Swimming	30−39	Terai
2013	10	Dhading	59	Male	River	Fishing/Boating	50−59	Mountain
2013	10	Sarlahi	9	Male	River	Bathing	0−9	Terai
2013	10	Sarlahi	9	Male	River	Bathing	0−9	Terai
2013	10	Jhapa	10	Male	Canal	Accidently Falling	10−19	Terai
2013	10	Saptari	29	Female	River	Crossing River	20−29	Terai
2013	10	Darchula	23	Male	River	Others	20−29	Mountain
2013	10	Jhapa	80	Male	River	Fishing/Boating	80−89	Terai
2013	10	Bajhang	18	Female	River	Crossing River	10−19	Mountain
2013	10	Banke	10	Male	River	Others	10−19	Terai
2013	10	Udayapur	65	Male	River	Others	60−69	Hills
2013	10	Kathmandu	10	Male	River	Swimming	10−19	Hills
2013	10	Gorkha	60	Male	River	Swimming	60−69	Mountain
2013	10	Kapilbastu	15	Male	River	Swimming	10−19	Terai
2013	10	Kapilbastu	12	Female	River	Swimming	10−19	Terai
2013	10	Kapilbastu	10	Male	River	Swimming	10−19	Terai
2013	10	Kapilbastu	14	Male	River	Swimming	10−19	Terai
2013	10	Gorkha	12	Male	River	Crossing River	10−19	Mountain
2013	10	Bajhang	17	Female	River	Suicide	10−19	Mountain
2013	10	Banke	35	Male	River	Suicide	30−39	Terai
2013	10	Bardiya	2	Male	River	Others	0−9	Terai
2013	11	Jumla	26	Male	River	Swimming	20−29	Mountain
2013	11	Gorkha	17	Male	River	Swimming	10−19	Mountain
2013	11	Darchula	45	Male	River	Accidently Falling	40−49	Mountain
2013	11	Kanchanpur	21	Male	River	Bathing	20−29	Terai
2013	11	Kathmandu	37	Male	River	Others	30−39	Hills
2013	11	Rupandehi	62	Male	River	Others	60−69	Terai
2013	11	Manang	41	Male	River	Accidently Falling	40−49	Mountain
2013	11	Morang	20	Male	River	Swimming	20−29	Terai
2013	11	Lalitpur	36	Male	Well	Fishing/Boating	30−39	Hills
2013	11	Nuwakot	4	Male	River	Others	0−9	Hills
2013	11	Parsa	29	Male	River	Bathing	20−29	Terai
2013	11	Bardiya	25	Male	River	Accidently Falling	20−29	Terai
2013	11	Kaski	45	Male	River	Bathing	40−49	Hills
2013	11	Makwanpur	55	Male	River	Accidently Falling	50−59	Hills
2013	11	Sunsari	4	Male	Pond	Accidently Falling	0−9	Terai
2013	11	Lamjung	21	Male	River	Swimming	20−29	Mountain
2013	11	Nawalparasi	40	Male	River	Crossing River	40−49	Terai
2013	11	Udayapur	19	Male	River	Bathing	10−19	Hills
2013	11	Kanchanpur	60	Male	River	Suicide	60−69	Terai
2013	11	Surkhet	19	Male	River	Fishing/Boating	10−19	Hills
2013	11	Dhading	53	Male	River	Bathing	50−59	Mountain
2013	11	Dhading	34	Male	River	Others	30−39	Mountain
2013	11	Achham	37	Male	River	Bathing	30−39	Hills
2013	11	Dang	18	Male	River	Fishing/Boating	10−19	Terai
2013	11	Bara	2	Female	Pond	Accidently Falling	0−9	Terai
2013	11	Kailali	34	Female	River	Others	30−39	Terai
2013	11	Kaski	44	Female	Canal	Others	40−49	Hills
2013	11	Rasuwa	5	Male	Pond	Accidently Falling	0−9	Mountain
2013	11	Rukum	45	Male	River	Falling From Bridge	40−49	Hills
2013	12	Tanahu	40	Male	River	Bathing	40−49	Hills
2013	12	Sindhupalchowk	18	Male	River	Others	10−19	Hills
2013	12	Jhapa	40	Male	River	Swimming	40−49	Terai
2013	12	Dhading	55	Male	River	Falling From Bridge	50−59	Mountain
2013	12	Baglung	10	Male	River	Bathing	10−19	Hills
2013	12	Parsa	62	Male	Canal	Others	60−69	Terai
2013	12	Chitwan	18	Male	River	Others	10−19	Terai
2013	12	Dhankuta	70	Male	River	Falling From Bridge	70−79	Hills
2013	12	Salyan	18	Male	Water Filled Pits	Water Filled Pits/ Ponds/ Dams	10−19	Hills
2013	12	Mustang	35	Male	River	Suicide	30−39	Mountain
2013	12	Morang	45	Male	River	Others	40−49	Terai
2013	12	Kathmandu	48	Male	River	Suicide	40−49	Hills
2013	12	Kailali	16	Male	River	Accidently Falling	10−19	Terai
2013	12	Kailali	10	Male	River	Accidently Falling	10−19	Terai
2013	12	Kaski	17	Male	River	Bathing	10−19	Hills
2013	12	Kaski	21	Male	River	Bathing	20−29	Hills
2013	12	Kailali	60	Male	River	Others	60−69	Terai
2013	12	Bardiya	2	Male	Pond	Crossing River	60−69	Terai
2014	1	Rautahat	2	Male	Water Filled Pits	Water Filled Pits/ Ponds/ Dams	0−9	Terai
2014	1	Gorkha	27	Male	River	Falling From Bridge	20−29	Mountain
2014	1	Morang	2	Male	Water Filled Pits	Water Filled Pits/ Ponds/ Dams	0−9	Terai
2014	1	Bhaktapur	2	Male	Water Filled Pits	Water Filled Pits/ Ponds/ Dams	0−9	Hills
2014	1	Sirah	3	Male	Pond	Accidently Falling	0−9	Terai
2014	1	Sindhupalchowk	14	Male	River	Swimming	10−19	Hills
2014	1	Chitwan	48	Male	River	Accidently Falling	40−49	Terai
2014	1	Gorkha	Missing	Female	River	Crossing River	Missing	Mountain
2014	1	Kathmandu	2	Male	Well	Accidently Falling	0−9	Hills
2014	1	Tanahu	17	Male	River	Fishing/Boating	10−19	Hills
2014	1	Tanahu	11	Male	River	Fishing/Boating	10−19	Hills
2014	1	Sindhupalchowk	7	Male	River	Accidently Falling	0−9	Hills
2014	1	Jhapa	3	Male	Water Filled Pits	Water Filled Pits/ Ponds/ Dams	0−9	Terai
2014	1	Dhankuta	21	Male	River	Swimming	20−29	Hills
2014	1	Kailali	25	Male	River	Fishing/Boating	20−29	Terai
2014	2	Chitwan	45	Male	River	Suicide	40−49	Terai
2014	2	Jhapa	2	Male	Well	Accidently Falling	0−9	Terai
2014	2	Jhapa	52	Male	River	Fishing/Boating	50−59	Terai
2014	2	Sarlahi	4	Female	River	Accidently Falling	0−9	Terai
2014	2	Solukhumbu	35	Male	River	Fishing/Boating	30−39	Mountain
2014	2	Jumla	18	Female	River	Suicide	10−19	Mountain
2014	2	Myagdi	15	Male	River	Accidently Falling	10−19	Hills
2014	2	Kailali	60	Male	River	Accidently Falling	60−69	Terai
2014	2	Bhaktapur	2	Female	Water Filled Pits	Water Filled Pits/ Ponds/ Dams	0−9	Hills
2014	2	Banke	4	Male	River	Bathing	0−9	Terai
2014	2	Makwanpur	2	Male	Others	Others	0−9	Hills
2014	2	Rautahat	3	Male	Pond	Accidently Falling	0−9	Terai
2014	2	Dhading	23	Male	River	Bathing	20−29	Mountain
2014	2	Dolakha	55	Female	River	Suicide	50−59	Mountain
2014	2	Dhanusha	45	Female	River	Fishing/Boating	40−49	Terai
2014	2	Dhanusha	8	Male	River	Fishing/Boating	0−9	Terai
2014	2	Dhanusha	1	Female	River	Accidently Falling	0−9	Terai
2014	2	Kailali	1	Male	Water Filled Pits	Water Filled Pits/ Ponds/ Dams	0−9	Terai
2014	2	Kanchanpur	1	Male	Others	Others	0−9	Terai
2014	2	Dang	22	Male	River	Bathing	20−29	Terai
2014	2	Salyan	2	Male	Water Filled Pits	Water Filled Pits/ Ponds/ Dams	0−9	Hills
2014	3	Sindhupalchowk	40	Male	River	Fishing/Boating	40−49	Hills
2014	3	Kaski	10	Female	River	Swimming	10−19	Hills
2014	3	Jhapa	15	Male	River	Swimming	10−19	Terai
2014	3	Ramechhap	2	Male	Safety Tank	Accidently Falling	0−9	Mountain
2014	3	Parsa	20	Male	River	Falling From Bridge	20−29	Hills
2014	3	Saptari	20	Male	River	Fishing/Boating	20−29	Terai
2014	3	Sindhuli	26	Male	River	Crossing River	20−29	Hills
2014	3	Rupandehi	15	Male	River	Swimming	10−19	Terai
2014	3	Bhaktapur	16	Male	Water Filled Pits	Water Filled Pits/ Ponds/ Dams	10−19	Hills
2014	3	Kavrepalanchowk	15	Male	River	Swimming	10−19	Hills
2014	3	Kailali	22	Male	Pond	Bathing	20−29	Terai
2014	3	Makwanpur	12	Male	River	Swimming	10−19	Hills
2014	3	Jajarkot	29	Male	River	Accidently Falling	20−29	Hills
2014	3	Dang	60	Male	River	Accidently Falling	60−69	Terai
2014	3	Sindhupalchowk	3	Female	River	Accidently Falling	0−9	Hills
2014	3	Kavrepalanchowk	15	Female	River	Bathing	10−19	Hills
2014	3	Surkhet	26	Male	River	Bathing	20−29	Hills
2014	3	Kanchanpur	12	Female	River	Swimming	10−19	Terai
2014	3	Saptari	45	Male	River	Crossing River	40−49	Terai
2014	3	Tanahu	16	Male	River	Swimming	10−19	Hills
2014	3	Kaski	35	Male	River	Accidently Falling	30−39	Hills
2014	3	Morang	30	Male	River	Bathing	30−39	Terai
2014	3	Jumla	12	Male	River	Bathing	10−19	Mountain
2014	3	Sindhupalchowk	18	Male	River	Swimming	10−19	Hills
2014	3	Chitwan	3	Male	Water Filled Pits	Others	0−9	Terai
2014	3	Terathum	12	Male	River	Swimming	0−9	Hills
2014	3	Surkhet	26	Male	River	Bathing	20−29	Hills
2014	3	Kanchanpur	12	Male	River	Swimming	10−19	Terai
2014	3	Mugu	45	Male	Pond	Fishing/Boating	40−49	Mountain
2014	3	Chitwan	43	Male	River	Others	40−49	Terai
2014	3	Chitwan	2	Male	Water Filled Pits	Accidently Falling	0−9	Terai
2014	3	Terathum	12	Male	River	Others	10−19	Hills
2014	3	Dailekh	40	Male	River	Falling From Bridge	40−49	Hills
2014	3	Bhaktapur	3	Male	Water Filled Pits	Accidently Falling	0−9	Hills
2014	4	Chitwan	88	Male	River	Suicide	80−89	Terai
2014	4	Banke	55	Male	Pond	Bathing	50−59	Terai
2014	4	Dang	12	Male	River	Swimming	10−19	Terai
2014	4	Kailali	4	Male	Water Filled Pits	Accidently Falling	0−9	Terai
2014	4	Chitwan	8	Male	River	Bathing	0−9	Terai
2014	4	Chitwan	8	Male	River	Bathing	0−9	Terai
2014	4	Nuwakot	5	Female	Pond	Swimming	0−9	Hills
2014	4	Kathmandu	55	Female	Well	Accidently Falling	50−59	Hills
2014	4	Lalitpur	8	Male	River	Bathing	0−9	Hills
2014	4	Mugu	5	Female	Pond	Bathing	0−9	Mountain
2014	4	Doti	48	Male	River	Fishing/Boating	40−49	Hills
2014	4	Baitadi	30	Male	River	Suicide	30−39	Hills
2014	4	Dhading	18	Male	River	Swimming	10−19	Mountain
2014	4	Rukum	25	Male	Canal	Suicide	20−29	Hills
2014	4	Bardiya	29	Male	River	Swimming	20−29	Terai
2014	4	Lalitpur	20	Male	River	Bathing	20−29	Hills
2014	4	Parsa	7	Female	Pond	Swimming	0−9	Terai
2014	4	Rolpa	12	Male	River	Swimming	10−19	Hills
2014	4	Salyan	8	Male	River	Crossing River	0−9	Hills
2014	4	Salyan	9	Male	River	Crossing River	0−9	Hills
2014	4	Dang	5	Male	Water Filled Pits	Others	0−9	Terai
2014	4	Dang	18	Female	River	Swimming	10−19	Terai
2014	4	Dang	17	Female	River	Swimming	10−19	Terai
2014	4	Dang	11	Female	River	Swimming	10−19	Terai
2014	4	Achham	13	Male	River	Crossing River	10−19	Hills
2014	4	Dang	72	Female	River	Others	70−79	Terai
2014	4	Dang	8	Female	River	Others	0−9	Terai
2014	4	Gorkha	20	Male	River	Swimming	20−29	Mountain
2014	4	Udayapur	22	Male	River	Bathing	20−29	Hills
2014	4	Kailali	6	Male	River	Swimming	0−9	Terai
2014	4	Solukhumbu	20	Female	River	Swimming	20−29	Mountain
2014	4	Solukhumbu	30	Female	River	Swimming	30−39	Mountain
2014	4	Rukum	18	Male	River	Bathing	10−19	Hills
2014	4	Pyuthan	78	Male	Canal	Suicide	70−79	Hills
2014	5	Dang	2	Male	Pond	Accidently Falling	0−9	Terai
2014	5	Sunsari	25	Male	River	Bathing	20−29	Terai
2014	5	Ramechhap	20	Male	River	Swimming	20−29	Mountain
2014	5	Nuwakot	40	Male	River	Crossing River	40−49	Hills
2014	5	Khotang	8	Female	River	Others	0−9	Hills
2014	5	Salyan	64	Male	River	Suicide	60−69	Hills
2014	5	Sindhupalchowk	34	Male	River	Suicide	30−39	Hills
2014	5	Dang	72	Female	River	Suicide	70−79	Terai
2014	5	Dhankuta	14	Male	River	Fishing/Boating	10−19	Hills
2014	5	Saptari	6	Male	Pond	Swimming	0−9	Terai
2014	5	Sunsari	35	Male	Pond	Suicide	30−39	Terai
2014	5	Kavrepalanchowk	12	Male	River	Accidently Falling	10−19	Hills
2014	5	Chitwan	11	Male	River	Bathing	10−19	Terai
2014	5	Chitwan	26	Male	River	Swimming	20−29	Terai
2014	5	Banke	32	Female	River	Fishing/Boating	30−39	Terai
2014	5	Banke	35	Female	River	Fishing/Boating	30−39	Terai
2014	5	Nawalparasi	42	Male	River	Bathing	40−49	Terai
2014	5	Kanchanpur	8	Male	River	Bathing	0−9	Terai
2014	5	Rasuwa	16	Male	River	Swimming	10−19	Mountain
2014	5	Nawalparasi	7	Female	River	Swimming	0−9	Terai
2014	5	Nawalparasi	9	Female	River	Swimming	0−9	Terai
2014	5	Kaski	13	Male	River	Swimming	10−19	Hills
2014	5	Bara	6	Female	River	Swimming	0−9	Terai
2014	5	Pyuthan	7	Male	Canal	Accidently Falling	0−9	Hills
2014	5	Gorkha	21	Male	River	Bathing	20−29	Mountain
2014	5	Makwanpur	49	Male	River	Bathing	40−49	Hills
2014	5	Nuwakot	45	Male	River	Accidently Falling	40−49	Hills
2014	5	Banke	12	Male	River	Others	10−19	Terai
2014	5	Sarlahi	45	Male	River	Suicide	40−49	Terai
2014	5	Jajarkot	50	Male	River	Suicide	50−59	Hills
2014	5	Parsa	36	Male	River	Accidently Falling	30−39	Terai
2014	5	Kailali	29	Male	River	Bathing	20−29	Terai
2014	5	Doti	16	Female	River	Crossing River	10−19	Hills
2014	5	Kanchanpur	50	Male	River	Fishing/Boating	50−59	Terai
2014	5	Kanchanpur	45	Female	River	Fishing/Boating	40−49	Terai
2014	6	Palpa	46	Male	River	Fishing/Boating	40−49	Hills
2014	6	Lamjung	19	Male	River	Suicide	10−19	Mountain
2014	6	Ilam	10	Male	River	Bathing	10−19	Hills
2014	6	Ilam	9	Male	River	Swimming	0−9	Hills
2014	6	Ilam	6	Male	River	Swimming	0−9	Hills
2014	6	Dang	21	Male	River	Others	20−29	Terai
2014	6	Pyuthan	2	Male	Canal	Accidently Falling	0−9	Hills
2014	6	Jhapa	76	Male	River	Bathing	70−79	Terai
2014	6	Sindhupalchowk	7	Female	River	Bathing	0−9	Hills
2014	6	Kanchanpur	12	Male	River	Fishing/Boating	10−19	Terai
2014	6	Baitadi	5	Male	Pond	Accidently Falling	0−9	Mountain
2014	6	Sindhuli	18	Male	River	Others	10−19	Hills
2014	6	Sindhuli	9	Male	River	Others	0−9	Hills
2014	6	Tanahu	22	Male	River	Bathing	20−29	Hills
2014	6	Tanahu	24	Male	River	Bathing	20−29	Hills
2014	6	Dang	22	Female	River	Bathing	20−29	Terai
2014	6	Dang	16	Male	River	Bathing	10−19	Terai
2014	6	Nawalparasi	36	Male	River	Bathing	30−39	Terai
2014	6	Pyuthan	25	Male	River	Fishing/Boating	20−29	Hills
2014	6	Sindhupalchowk	17	Male	River	Bathing	10−19	Hills
2014	6	Sindhupalchowk	14	Male	River	Bathing	10−19	Hills
2014	6	Saptari	28	Male	River	Swimming	20−29	Terai
2014	6	Banke	19	Male	River	Swimming	10−19	Terai
2014	6	Palpa	9	Female	River	Crossing River	0−9	Hills
2014	6	Sunsari	67	Male	River	Crossing River	60−69	Terai
2014	6	Sindhupalchowk	62	Male	River	Bathing	60−69	Hills
2014	6	Makwanpur	15	Male	River	Crossing River	10−19	Hills
2014	6	Gulmi	62	Male	River	Swimming	60−69	Hills
2014	6	Makwanpur	14	Male	Pond	Swimming	10−19	Hills
2014	6	Gulmi	14	Male	River	Swimming	10−19	Hills
2014	6	Chitwan	36	Male	River	Accidently Falling	30−39	Terai
2014	6	Kathmandu	21	Male	Pond	Bathing	20−29	Hills
2014	6	Achham	10	Male	Pond	Swimming	10−19	Hills
2014	6	Kathmandu	12	Male	Pond	Accidently Falling	10−19	Hills
2014	6	Kaski	20	Male	River	Bathing	20−29	Hills
2014	6	Kaski	19	Male	River	Bathing	10−19	Hills
2014	6	Doti	14	Male	Pond	Swimming	10−19	Hills
2014	6	Banke	23	Male	River	Swimming	20−29	Terai
2014	6	Banke	25	Male	River	Swimming	20−29	Terai
2014	6	Doti	21	Male	River	Bathing	20−29	Hills
2014	6	Manang	11	Female	River	Bathing	10−19	Mountain
2014	6	Manang	8	Female	River	Bathing	0−9	Mountain
2014	6	Banke	63	Male	River	Bathing	60−69	Mountain
2014	6	Pyuthan	22	Male	River	Fishing/Boating	20−29	Hills
2014	6	Tanahu	21	Male	River	Suicide	20−29	Hills
2014	6	Sindhupalchowk	68	Male	River	Suicide	60−69	Hills
2014	6	Kathmandu	11	Male	River	Accidently Falling	10−19	Hills
2014	6	Kailali	2	Female	Water Tank	Accidently Falling	0−9	Terai
2014	6	Khotang	6	Male	Water Filled Pits	Accidently Falling	0−9	Hills
2014	6	Kanchanpur	35	Male	River	Bathing	30−39	Terai
2014	6	Syanja	15	Male	River	Swimming	10−19	Hills
2014	6	Rupandehi	20	Male	River	Swimming	20−29	Terai
2014	6	Rupandehi	18	Male	River	Swimming	10−19	Terai
2014	6	Jhapa	21	Female	River	Suicide	20−29	Terai
2014	6	Achham	40	Male	River	Bathing	40−49	Hills
2014	6	Salyan	Missing	Male	River	Accidently Falling	Missing	Hills
2014	6	Salyan	Missing	Male	River	Accidently Falling	Missing	Hills
2014	6	Kanchanpur	13	Female	River	Crossing River	10−19	Terai
2014	6	Mahottari	30	Female	River	Crossing River	30−39	Terai
2014	6	Kathmandu	16	Male	River	Others	10−19	Hills
2014	6	Mahottari	12	Female	Pond	Swimming	10−19	Terai
2014	6	Dolpa	60	Female	River	Suicide	60−69	Mountain
2014	6	Darchula	22	Male	River	Suicide	20−29	Mountain
2014	6	Kanchanpur	13	Male	River	Others	10−19	Terai
2014	6	Kanchanpur	16	Female	River	Others	10−19	Terai
2014	6	Kanchanpur	14	Female	River	Others	10−19	Terai
2014	6	Dang	27	Male	River	Others	20−29	Terai
2014	6	Bhaktapur	35	Male	River	Others	30−39	Hills
2014	6	Nawalparasi	Missing	Male	River	Accidently Falling	Missing	Terai
2014	6	Bardiya	31	Male	River	Fishing/Boating	30−39	Terai
2014	6	Sindhuli	7	Male	River	Swimming	0−9	Hills
2014	6	Bardiya	27	Female	River	Others	20−29	Terai
2014	6	Kathmandu	36	Female	River	Others	30−39	Hills
2014	6	Baglung	23	Female	River	Suicide	20−29	Hills
2014	6	Kathmandu	13	Male	River	Swimming	10−19	Hills
2014	6	Sirah	31	Male	River	Others	30−39	Terai
2014	6	Baglung	47	Male	River	Fishing/Boating	40−49	Hills
2014	7	Dang	12	Male	Pond	Others	10−19	Terai
2014	7	Dailekh	51	Male	Pond	Bathing	50−59	Hills
2014	7	Kalikot	19	Male	River	Others	10−19	Mountain
2014	7	Bhojpur	88	Male	River	Suicide	80−89	Hills
2014	7	Parsa	38	Male	River	Swimming	30−39	Terai
2014	7	Bhojpur	40	Male	River	Crossing River	40−49	Hills
2014	7	Kaski	19	Male	River	Crossing River	10−19	Hills
2014	7	Rupandehi	16	Male	River	Others	10−19	Terai
2014	7	Mustang	60	Male	River	Crossing River	60−69	Mountain
2014	7	Dhanusha	48	Male	River	Crossing River	40−49	Terai
2014	7	Bajhang	40	Female	River	Others	40−49	Mountain
2014	7	Bhojpur	2	Male	Water Filled Pits	Accidently Falling	0−9	Hills
2014	7	Rolpa	2	Female	Water Filled Pits	Accidently Falling	0−9	Hills
2014	7	Surkhet	24	Male	River	Suicide	20−29	Hills
2014	7	Kalikot	18	Male	River	Swimming	10−19	Mountain
2014	7	Parsa	26	Male	River	Swimming	20−29	Terai
2014	7	Parsa	33	Male	River	Swimming	30−39	Terai
2014	7	Sindhupalchowk	55	Male	River	Suicide	50−59	Hills
2014	7	Sindhupalchowk	29	Male	River	Suicide	20−29	Hills
2014	7	Darchula	9	Male	River	Bathing	0−9	Mountain
2014	7	Darchula	11	Male	River	Bathing	10−19	Mountain
2014	7	Makwanpur	50	Male	River	Bathing	50−59	Hills
2014	7	Sunsari	17	Female	Pond	Others	10−19	Terai
2014	7	Sindhupalchowk	50	Male	River	Fishing/Boating	40−49	Hills
2014	7	Chitwan	50	Male	Canal	Others	50−59	Terai
2014	7	Dang	35	Male	Pond	Others	30−39	Terai
2014	7	Kailali	13	Male	River	Accidently Falling	10−19	Terai
2014	7	Parsa	2	Female	Canal	Accidently Falling	0−9	Terai
2014	7	Morang	6	Female	Canal	Accidently Falling	0−9	Terai
2014	7	Ilam	16	Male	River	Falling From Bridge	10−19	Hills
2014	7	Kaski	50	Male	River	Suicide	50−59	Hills
2014	7	Kathmandu	16	Male	River	Bathing	10−19	Hills
2014	7	Kanchanpur	45	Female	River	Others	40−49	Terai
2014	7	Parsa	40	Male	River	Crossing River	40−49	Terai
2014	7	Rautahat	22	Male	River	Swimming	20−29	Terai
2014	7	Bhaktapur	16	Male	Canal	Accidently Falling	10−19	Hills
2014	7	Kailali	50	Male	River	Crossing River	50−59	Terai
2014	7	Bhojpur	41	Male	River	Accidently Falling	40−49	Hills
2014	7	Kanchanpur	28	Male	River	Suicide	20−29	Terai
2014	7	Kailali	20	Female	River	Crossing River	20−29	Terai
2014	7	Dhankuta	5	Male	Canal	Fishing/Boating	0−9	Hills
2014	7	Bajhang	30	Male	River	Crossing River	30−39	Mountain
2014	7	Doti	44	Male	River	Others	40−49	Hills
2014	7	Kathmandu	20	Male	River	Accidently Falling	20−29	Hills
2014	7	Dadeldhura	24	Male	River	Accidently Falling	20−29	Hills
2014	7	Jajarkot	30	Male	River	Others	30−39	Hills
2014	7	Dailekh	11	Male	River	Accidently Falling	10−19	Hills
2014	7	Kailali	5	Female	River	Swimming	0−9	Terai
2014	7	Gulmi	56	Male	River	Others	50−59	Hills
2014	7	Sirah	54	Female	River	Fishing/Boating	50−59	Terai
2014	7	Kathmandu	39	Male	River	Crossing River	30−39	Hills
2014	7	Rupandehi	8	Male	Canal	Accidently Falling	0−9	Terai
2014	7	Nawalparasi	72	Male	River	Fishing/Boating	70−79	Terai
2014	7	Dolpa	32	Female	River	Crossing River	30−39	Mountain
2014	7	Jajarkot	40	Female	River	Crossing River	40−49	Hills
2014	7	Jajarkot	4	Male	River	Crossing River	0−9	Hills
2014	7	Dhading	Missing	Male	River	Swimming	Missing	Mountain
2014	7	Chitwan	30	Male	River	Crossing River	30−39	Terai
2014	7	Sirah	50	Male	River	Swimming	50−59	Terai
2014	7	Dhanusha	65	Male	River	Falling From Bridge	60−69	Mountain
2014	7	Morang	19	Male	River	Bathing	10−19	Terai
2014	7	Rasuwa	12	Male	River	Fishing/Boating	10−19	Mountain
2014	7	Rautahat	7	Female	Canal	Fishing/Boating	0−9	Terai
2014	7	Doti	9	Female	River	Fishing/Boating	0−9	Hills
2014	7	Bajura	43	Male	River	Crossing River	40−49	Mountain
2014	7	Dang	40	Female	River	Suicide	40−49	Terai
2014	7	Sindhuli	30	Female	Canal	Fishing/Boating	30−39	Hills
2014	7	Chitwan	8	Male	River	Fishing/Boating	0−9	Terai
2014	7	Kaski	15	Male	River	Crossing River	10−19	Hills
2014	7	Kavrepalanchowk	15	Male	River	Crossing River	10−19	Hills
2014	7	Palpa	35	Male	River	Crossing River	30−39	Hills
2014	7	Tanahu	45	Male	River	Crossing River	40−49	Hills
2014	7	Kathmandu	14	Male	River	Swimming	10−19	Hills
2014	7	Kathmandu	13	Male	River	Swimming	10−19	Hills
2014	7	Darchula	8	Male	River	Swimming	0−9	Mountain
2014	7	Dhading	14	Male	River	Swimming	10−19	Mountain
2014	7	Udayapur	2	Female	Water Filled Pits	Accidently Falling	0−9	Hills
2014	7	Kanchanpur	35	Female	Canal	Suicide	30−39	Terai
2014	7	Tanahu	18	Male	River	Bathing	10−19	Hills
2014	7	Doti	3	Male	Canal	Accidently Falling	0−9	Hills
2014	7	Lalitpur	40	Male	Water Filled Pits	Falling From Bridge	40−49	Hills
2014	7	Dailekh	60	Male	River	Crossing River	60−69	Hills
2014	7	Kalikot	18	Male	River	Bathing	10−19	Mountain
2014	7	Sindhupalchowk	Missing	Male	River	Crossing River	Missing	Hills
2014	7	Palpa	14	Male	Pond	Swimming	10−19	Hills
2014	7	Dadeldhura	38	Male	River	Suicide	30−39	Hills
2014	7	Dhading	36	Male	River	Crossing River	30−39	Mountain
2014	7	Jumla	33	Female	River	Suicide	30−39	Mountain
2014	7	Makwanpur	30	Male	River	Crossing River	30−39	Hills
2014	7	Gulmi	55	Female	River	Suicide	50−59	Hills
2014	7	Dang	26	Male	River	Crossing River	20−29	Terai
2014	7	Banke	11	Female	River	Others	10−19	Terai
2014	7	Morang	60	Male	River	Crossing River	60−69	Terai
2014	7	Rupandehi	19	Male	River	Swimming	10−19	Terai
2014	7	Kailali	14	Male	River	Bathing	10−19	Terai
2014	7	Solukhumbu	19	Male	River	Playing In The Water Source	10−19	Mountain
2014	7	Dhading	2	Female	Others	Accidently Falling	0−9	Mountain
2014	7	Kailali	1	Female	Pond	Accidently Falling	0−9	Terai
2014	7	Rautahat	70	Male	River	Crossing River	70−79	Terai
2014	7	Manang	11	Female	River	Bathing	10−19	Mountain
2014	7	Kathmandu	11	Male	Water Filled Pits	Playing In The Water Source	10−19	Hills
2014	7	Kapilbastu	2	Male	Canal	Playing In The Water Source	0−9	Terai
2014	7	Kaski	20	Male	Lake	Others	20−29	Hills
2014	7	Chitwan	16	Male	River	Bathing	10−19	Terai
2014	7	Baitadi	19	Male	River	Accidently Falling	10−19	Hills
2014	7	Nuwakot	9	Male	Canal	Bathing	0−9	Hills
2014	7	Kathmandu	58	Male	River	Accidently Falling	50−59	Hills
2014	7	Makwanpur	81	Female	River	Crossing River	80−89	Hills
2014	7	Kathmandu	32	Male	River	Others	30−39	Hills
2014	7	Kaski	18	Male	Lake	Accidently Falling	10−19	Hills
2014	7	Kathmandu	40	Male	Water Filled Pits	Water Filled Pits/ Ponds/ Dams	40−49	Hills
2014	7	Dang	7	Male	Pond	Playing In The Water Source	0−9	Terai
2014	7	Sirah	45	Male	River	Swimming	40−49	Terai
2014	7	Kailali	36	Male	River	Crossing River	30−39	Terai
2014	7	Sindhupalchowk	18	Male	River	Crossing River	10−19	Hills
2014	7	Sindhupalchowk	17	Male	River	Crossing River	10−19	Hills
2014	7	Chitwan	35	Male	River	Crossing River	30−39	Terai
2014	7	Dadeldhura	9	Male	River	Crossing River	0−9	Hills
2014	7	Sirah	Missing	Male	Canal	Others	Missing	Terai
2014	7	Sirah	Missing	Female	Canal	Others	Missing	Terai
2014	7	Gulmi	4	Male	Canal	Accidently Falling	0−9	Hills
2014	8	Kanchanpur	8	Male	Canal	Playing In The Water Source	0−9	Terai
2014	8	Lalitpur	4	Female	River	Playing In The Water Source	0−9	Hills
2014	8	Tanahu	41	Male	River	Others	40−49	Hills
2014	8	Bardiya	12	Male	Canal	Playing In The Water Source	10−19	Terai
2014	8	Dang	44	Male	River	Crossing River	40−49	Terai
2014	8	Dang	55	Female	River	Crossing River	50−59	Terai
2014	8	Chitwan	8	Male	River	Others	0−9	Terai
2014	8	Rolpa	76	Male	River	Crossing River	70−79	Hills
2014	8	Bardiya	13	Male	Canal	Playing In The Water Source	10−19	Terai
2014	8	Bajura	17	Male	River	Crossing River	10−19	Mountain
2014	8	Rupandehi	33	Male	River	Bathing	30−39	Terai
2014	8	Bardiya	20	Male	River	Others	20−29	Terai
2014	8	Kailali	36	Male	River	Crossing River	30−39	Terai
2014	8	Chitwan	36	Female	River	Accidently Falling	30−39	Terai
2014	8	Kanchanpur	25	Female	River	Bathing	20−29	Terai
2014	8	Myagdi	3	Male	River	Playing In The Water Source	0−9	Hills
2014	8	Palpa	9	Female	Safety Tank	Accidently Falling	0−9	Hills
2014	8	Manang	9	Female	River	Accidently Falling	0−9	Mountain
2014	8	Kailali	9	Female	River	Others	0−9	Terai
2014	8	Sunsari	12	Male	Water Filled Pits	Playing In The Water Source	10−19	Terai
2014	8	Sunsari	13	Female	Water Filled Pits	Playing In The Water Source	10−19	Terai
2014	8	Udayapur	65	Male	River	Crossing River	60−69	Hills
2014	8	Parbat	18	Male	River	Water Filled Pits/ Ponds/ Dams	10−19	Hills
2014	8	Chitwan	46	Male	River	Crossing River	40−49	Terai
2014	8	Banke	83	Male	River	Others	80−89	Terai
2014	8	Gulmi	Missing	Male	River	Others	Missing	Hills
2014	8	Mahottari	12	Male	River	Crossing River	10−19	Terai
2014	8	Mahottari	13	Female	River	Crossing River	10−19	Terai
2014	8	Bardiya	45	Male	River	Others	40−49	Terai
2014	8	Bara	65	Female	River	Others	60−69	Terai
2014	8	Bara	40	Male	River	Others	40−49	Terai
2014	8	Bara	45	Male	River	Others	40−49	Terai
2014	8	Udayapur	23	Male	River	Fishing/Boating	20−29	Hills
2014	8	Dang	3	Female	Pond	Playing In The Water Source	0−9	Terai
2014	8	Dang	70	Male	River	Others	70−79	Terai
2014	8	Banke	10	Male	River	Bathing	10−19	Terai
2014	8	Chitwan	9	Male	River	Playing In The Water Source	0−9	Terai
2014	8	Sirah	4	Female	Pond	Playing In The Water Source	0−9	Terai
2014	8	Kaski	45	Male	River	Others	50−59	Hills
2014	8	Bhaktapur	13	Female	River	Playing In The Water Source	10−19	Hills
2014	8	Nuwakot	45	Male	River	Suicide	40−49	Hills
2014	8	Morang	2	Female	Pond	Playing In The Water Source	0−9	Terai
2014	8	Myagdi	63	Female	River	Suicide	60−69	Hills
2014	8	Kavrepalanchowk	15	Male	River	Swimming	10−19	Hills
2014	8	Sarlahi	65	Male	River	Fishing/Boating	60−69	Terai
2014	8	Baitadi	55	Female	River	Crossing River	50−59	Hills
2014	8	Kavrepalanchowk	14	Male	River	Swimming	10−19	Hills
2014	8	Kathmandu	60	Male	River	Accidently Falling	60−69	Hills
2014	8	Makwanpur	50	Female	River	Accidently Falling	50−59	Hills
2014	8	Rupandehi	26	Female	River	Swimming	20−29	Terai
2014	8	Palpa	14	Male	River	Swimming	10−19	Hills
2014	8	Gorkha	30	Female	River	Crossing River	30−39	Mountain
2014	8	Nawalparasi	10	Male	Water Filled Pits	Playing In The Water Source	10−19	Terai
2014	8	Dang	56	Male	River	Fishing/Boating	50−59	Terai
2014	8	Kanchanpur	13	Male	River	Swimming	10−19	Terai
2014	8	Chitwan	10	Female	River	Playing In The Water Source	10−19	Terai
2014	8	Sirah	5	Female	Water Filled Pits	Playing In The Water Source	0−9	Terai
2014	8	Sirah	4	Male	Water Filled Pits	Playing In The Water Source	0−9	Terai
2014	8	Saptari	7	Male	Pond	Swimming	0−9	Terai
2014	8	Palpa	19	Male	River	Fishing/Boating	10−19	Hills
2014	8	Palpa	16	Male	River	Fishing/Boating	10−19	Hills
2014	8	Jhapa	69	Male	Canal	Others	60−69	Terai
2014	8	Bardiya	52	Male	River	Bathing	50−59	Terai
2014	8	Kathmandu	25	Male	River	Bathing	20−29	Hills
2014	8	Sindhupalchowk	16	Female	River	Suicide	10−19	Hills
2014	9	Jhapa	2	Male	Canal	Playing In The Water Source	0−9	Terai
2014	9	Banke	19	Male	River	Fishing/Boating	10−19	Terai
2014	9	Sarlahi	65	Male	River	Fishing/Boating	60−69	Terai
2014	9	Sarlahi	21	Male	River	Fishing/Boating	20−29	Terai
2014	9	Bardiya	89	Male	River	Crossing River	80−89	Terai
2014	9	Syanja	23	Male	River	Swimming	20−29	Hills
2014	9	Rasuwa	27	Male	River	Fishing/Boating	20−29	Mountain
2014	9	Rasuwa	48	Male	River	Fishing/Boating	40−49	Mountain
2014	9	Panchthar	18	Male	River	Bathing	10−19	Hills
2014	9	Sindhuli	19	Male	River	Suicide	10−19	Hills
2014	9	Sindhupalchowk	15	Male	River	Bathing	10−19	Hills
2014	9	Banke	13	Male	River	Bathing	10−19	Terai
2014	9	Dhanusha	11	Male	River	Bathing	10−19	Terai
2014	9	Banke	13	Male	River	Fishing/Boating	10−19	Terai
2014	9	Chitwan	26	Male	River	Bathing	20−29	Terai
2014	9	Dhading	8	Male	River	Bathing	0−9	Mountain
2014	9	Sunsari	2	Male	Water Filled Pits	Playing In The Water Source	0−9	Terai
2014	9	Udayapur	26	Female	Canal	Others	20−29	Hills
2014	9	Morang	7	Female	Canal	Playing In The Water Source	0−9	Terai
2014	9	Sirah	2	Female	River	Bathing	0−9	Terai
2014	9	Nuwakot	25	Male	River	Crossing River	20−29	Hills
2014	9	Sunsari	4	Male	Canal	Playing In The Water Source	0−9	Terai
2014	9	Panchthar	38	Female	River	Crossing River	30−39	Hills
2014	9	Panchthar	40	Female	River	Crossing River	40−49	Hills
2014	9	Chitwan	30	Male	River	Suicide	30−39	Terai
2014	9	Dadeldhura	34	Female	River	Suicide	30−39	Hills
2014	9	Rupandehi	75	Male	River	Crossing River	70−79	Terai
2014	9	Banke	12	Female	River	Fishing/Boating	10−19	Terai
2014	9	Lalitpur	76	Female	Water Tank	Others	70−79	Hills
2014	9	Kaski	70	Male	River	Crossing River	70−79	Hills
2014	9	Gorkha	18	Male	River	Falling From Bridge	10−19	Mountain
2014	9	Rautahat	75	Male	Canal	Others	70−79	Terai
2014	9	Saptari	45	Male	River	Crossing River	40−49	Terai
2014	9	Rautahat	16	Female	River	Bathing	10−19	Terai
2014	9	Rautahat	15	Female	River	Bathing	10−19	Terai
2014	9	Jhapa	46	Female	River	Bathing	40−49	Terai
2014	9	Pyuthan	10	Female	River	Bathing	10−19	Hills
2014	9	Bhaktapur	30	Male	Well	Accidently Falling	30−39	Hills
2014	9	Bhaktapur	20	Male	Well	Accidently Falling	20−29	Hills
2014	9	Morang	25	Male	Canal	Accidently Falling	20−29	Terai
2014	9	Gorkha	29	Male	River	Crossing River	30−39	Mountain
2014	9	Kathmandu	43	Male	River	Accidently Falling	40−49	Hills
2014	9	Parsa	22	Female	Canal	Others	20−29	Terai
2014	9	Kathmandu	43	Male	River	Accidently Falling	40−49	Hills
2014	9	Baglung	4	Male	River	Playing In The Water Source	0−9	Hills
2014	9	Kaski	20	Male	River	Swimming	20−29	Hills
2014	9	Rautahat	15	Female	River	Fishing/Boating	10−19	Terai
2014	9	Banke	90	Female	Canal	Others	90−99	Terai
2014	9	Udayapur	63	Female	River	Crossing River	60−69	Hills
2014	9	Achham	8	Male	River	Bathing	0−9	Hills
2014	9	Taplejung	18	Male	River	Bathing	10−19	Mountain
2014	9	Doti	26	Female	River	Crossing River	20−29	Hills
2014	9	Solukhumbu	5	Female	River	Accidently Falling	0−9	Mountain
2014	9	Solukhumbu	5	Male	River	Accidently Falling	0−9	Mountain
2014	9	Dolakha	17	Male	River	Suicide	10−19	Mountain
2014	9	Nawalparasi	19	Male	River	Swimming	10−19	Terai
2014	9	Nawalparasi	15	Male	River	Swimming	10−19	Terai
2014	9	Saptari	5	Male	River	Bathing	0−9	Terai
2014	9	Jhapa	1	Male	Water Filled Pits	Playing In The Water Source	0−9	Terai
2014	9	Doti	14	Male	River	Bathing	10−19	Hills
2014	9	Makwanpur	44	Male	River	Others	40−49	Hills
2014	9	Bardiya	45	Male	River	Others	40−49	Terai
2014	9	Salyan	2	Female	River	Playing In The Water Source	0−9	Hills
2014	9	Kailali	17	Female	River	Suicide	10−19	Terai
2014	9	Mahottari	3	Male	Water Filled Pits	Playing In The Water Source	0−9	Terai
2014	10	Kapilbastu	17	Male	River	Crossing River	10−19	Terai
2014	10	Kapilbastu	14	Female	River	Crossing River	10−19	Terai
2014	10	Ramechhap	20	Female	River	Others	20−29	Mountain
2014	10	Banke	70	Male	River	Others	70−79	Terai
2014	10	Sarlahi	20	Male	River	Others	20−29	Terai
2014	10	Morang	9	Female	River	Others	0−9	Terai
2014	10	Morang	45	Male	River	Others	40−49	Terai
2014	10	Sunsari	26	Male	Canal	Others	20−29	Terai
2014	10	Nawalparasi	17	Male	River	Swimming	10−19	Terai
2014	10	Nawalparasi	16	Male	River	Swimming	10−19	Terai
2014	10	Kailali	10	Male	River	Swimming	10−19	Terai
2014	10	Gulmi	14	Male	River	Swimming	10−19	Hills
2014	10	Sunsari	30	Male	Pond	Others	30−39	Terai
2014	10	Sarlahi	11	Male	River	Bathing	10−19	Terai
2014	10	Gulmi	12	Female	River	Bathing	10−19	Hills
2014	10	Banke	66	Female	Pond	Others	40−49	Terai
2014	10	Dhanusha	4	Male	Water Filled Pits	Playing In The Water Source	0−9	Terai
2014	10	Rupandehi	14	Male	River	Accidently Falling	10−19	Terai
2014	10	Bajhang	71	Male	River	Accidently Falling	70−79	Mountain
2014	10	Nawalparasi	66	Male	River	Others	60−69	Terai
2014	10	Nawalparasi	70	Male	River	Others	70−79	Terai
2014	10	Mugu	11	Male	River	Bathing	10−19	Mountain
2014	10	Dhanusha	5	Female	Water Filled Pits	Playing In The Water Source	0−9	Terai
2014	10	Gorkha	66	Male	River	Accidently Falling	60−69	Mountain
2014	10	Banke	45	Male	River	Accidently Falling	40−49	Terai
2014	10	Chitwan	5	Male	River	Bathing	0−9	Terai
2014	10	Dhanusha	45	Male	River	Crossing River	40−49	Terai
2014	10	Kaski	20	Female	River	Crossing River	20−29	Hills
2014	10	Sarlahi	5	Male	River	Bathing	0−9	Terai
2014	10	Surkhet	17	Male	River	Bathing	10−19	Hills
2014	10	Kavrepalanchowk	17	Male	River	Swimming	10−19	Hills
2014	10	Kavrepalanchowk	17	Male	River	Swimming	10−19	Hills
2014	11	Sirah	10	Female	River	Bathing	0−9	Terai
2014	11	Kaski	17	Male	River	Others	10−19	Hills
2014	11	Sirah	11	Male	River	Accidently Falling	10−19	Terai
2014	11	Sarlahi	50	Male	River	Bathing	50−59	Terai
2014	11	Saptari	2	Male	Water Filled Pits	Playing In The Water Source	0−9	Terai
2014	11	Dhading	42	Male	River	Others	40−49	Mountain
2014	11	Baglung	14	Male	River	Falling From Bridge	10−19	Hills
2014	11	Sindhupalchowk	55	Female	River	Accidently Falling	50−59	Hills
2014	11	Sindhupalchowk	11	Female	River	Accidently Falling	10−19	Hills
2014	11	Kanchanpur	26	Male	River	Accidently Falling	20−29	Terai
2014	11	Chitwan	55	Male	River	Crossing River	50−59	Terai
2014	11	Kathmandu	7	Male	River	Swimming	0−9	Hills
2014	11	Bardiya	21	Male	River	Crossing River	20−29	Terai
2014	11	Bardiya	14	Male	River	Crossing River	10−19	Terai
2014	11	Morang	15	Male	Safety Tank	Others	10−19	Terai
2014	11	Surkhet	18	Male	River	Swimming	10−19	Hills
2014	11	Chitwan	21	Female	River	Crossing River	20−29	Terai
2014	11	Palpa	11	Female	River	Crossing River	10−19	Hills
2014	11	Bara	11	Female	Canal	Playing In The Water Source	10−19	Terai
2014	11	Nawalparasi	8	Male	Canal	Swimming	0−9	Terai
2014	11	Dhading	17	Male	River	Swimming	10−19	Mountain
2014	11	Dhading	17	Male	River	Swimming	10−19	Mountain
2014	11	Dhading	18	Male	River	Swimming	10−19	Mountain
2014	11	Nuwakot	16	Male	River	Accidently Falling	10−19	Hills
2014	11	Mahottari	10	Female	River	Bathing	10−19	Terai
2014	11	Dhading	55	Female	River	Accidently Falling	50−59	Mountain
2014	12	Sunsari	10	Female	River	Others	10−19	Terai
2014	12	Nawalparasi	45	Male	Canal	Accidently Falling	40−49	Terai
2014	12	Mugu	50	Male	River	Others	50−59	Mountain
2014	12	Mugu	23	Male	River	Others	20−29	Mountain
2014	12	Lalitpur	54	Male	Pond	Others	50−59	Hills
2014	12	Udayapur	36	Male	River	Bathing	30−39	Hills
2014	12	Banke	40	Male	River	Others	40−49	Terai
2014	12	Kailali	13	Female	River	Bathing	10−19	Terai
2014	12	Makwanpur	14	Male	River	Playing In The Water Source	10−19	Hills
2014	12	Makwanpur	16	Male	River	Playing In The Water Source	10−19	Hills
2014	12	Terathum	25	Male	River	Swimming	20−29	Hills
2014	12	Gorkha	25	Male	River	Suicide	20−29	Mountain
2014	12	Sunsari	25	Male	River	Accidently Falling	20−29	Terai
2014	12	Udayapur	28	Male	River	Accidently Falling	20−29	Hills
2014	12	Chitwan	3	Male	Pond	Playing In The Water Source	0−9	Terai
2014	12	Rupandehi	75	Male	River	Crossing River	70−79	Terai
2014	12	Banke	57	Female	River	Suicide	50−59	Terai
2014	12	Rupandehi	75	Male	River	Others	70−79	Terai
2014	12	Banke	57	Female	River	Accidently Falling	50−59	Terai
2014	12	Rukum	5	Female	River	Swimming	0−9	Hills
2014	12	Mugu	32	Male	River	Accidently Falling	30−39	Mountain
2014	12	Dhanusha	10	Male	Well	Accidently Falling	10−19	Terai
2014	12	Jhapa	14	Male	River	Bathing	10−19	Terai
2014	12	Baglung	70	Male	River	Bathing	70−79	Hills
2014	12	Dailekh	16	Male	River	Others	10−19	Hills
2014	12	Palpa	38	Male	River	Falling From Bridge	30−39	Hills
2014	12	Rupandehi	1	Male	River	Others	0−9	Terai
2014	12	Rupandehi	3	Female	River	Others	0−9	Terai
2015	1	Rupandehi	6	Female	River	Others	0−9	Terai
2015	1	Gorkha	2	Male	Pond	Accidently Falling	0−9	Mountain
2015	1	Taplejung	17	Male	River	Others	10−19	Mountain
2015	1	Sarlahi	40	Male	River	Others	40−49	Terai
2015	1	Mugu	23	Male	River	Accidently Falling	20−29	Mountain
2015	1	Sindhuli	1	Male	Pond	Accidently Falling	0−9	Hills
2015	1	Dolakha	35	Male	River	Others	30−39	Mountain
2015	1	Gorkha	23	Male	River	Crossing River	20−29	Mountain
2015	1	Chitwan	21	Male	River	Swimming	20−29	Terai
2015	1	Ilam	23	Male	River	Swimming	20−29	Hills
2015	1	Morang	20	Male	River	Swimming	20−29	Terai
2015	1	Achham	17	Male	River	Swimming	10−19	Hills
2015	1	Gorkha	8	Male	River	Falling From Bridge	0−9	Mountain
2015	1	Kaski	15	Male	Lake	Accidently Falling	10−19	Hills
2015	1	Sarlahi	21	Female	River	Bathing	20−29	Terai
2015	1	Dhanusha	16	Male	River	Others	10−19	Terai
2015	1	Rautahat	10	Male	River	Others	10−19	Terai
2015	1	Rautahat	11	Male	River	Others	10−19	Terai
2015	1	Dhading	19	Male	River	Suicide	10−19	Mountain
2015	1	Dolakha	61	Male	Pond	Others	60−69	Mountain
2015	1	Banke	35	Male	River	Crossing River	30−39	Terai
2015	1	Sindhupalchowk	53	Male	River	Accidently Falling	50−59	Hills
2015	1	Nuwakot	43	Male	River	Crossing River	40−49	Hills
2015	1	Sindhuli	71	Male	River	Others	70−79	Hills
2015	1	Sirah	2	Male	Water Filled Pits	Playing In The Water Source	0−9	Terai
2015	1	Sunsari	42	Male	Canal	Accidently Falling	40−49	Terai
2015	2	Rupandehi	2	Female	Water Filled Pits	Playing In The Water Source	0−9	Terai
2015	2	Kaski	7	Female	Water Tank	Playing In The Water Source	0−9	Hills
2015	2	Rasuwa	3	Female	Pond	Playing In The Water Source	0−9	Mountain
2015	2	Nawalparasi	16	Female	River	Bathing	10−19	Terai
2015	2	Banke	52	Male	River	Others	50−59	Terai
2015	2	Myagdi	34	Male	River	Others	30−39	Hills
2015	2	Gorkha	14	Male	River	Suicide	10−19	Mountain
2015	2	Rukum	35	Male	River	Others	30−39	Hills
2015	2	Parbat	56	Male	River	Suicide	50−59	Hills
2015	2	Mahottari	2	Male	Water Filled Pits	Playing In The Water Source	0−9	Terai
2015	2	Makwanpur	14	Male	Canal	Falling From Bridge	10−19	Hills
2015	2	Gorkha	50	Male	River	Fishing/Boating	50−59	Mountain
2015	2	Nawalparasi	2	Female	Water Filled Pits	Playing In The Water Source	0−9	Terai
2015	2	Bhaktapur	19	Male	River	Bathing	10−19	Hills
2015	2	Rupandehi	1	Female	River	Others	0−9	Terai
2015	2	Bhaktapur	1	Male	Water Filled Pits	Playing In The Water Source	0−9	Hills
2015	2	Sindhupalchowk	46	Male	River	Swimming	40−49	Hills
2015	2	Dhading	12	Male	River	Swimming	10−19	Mountain
2015	2	Bhaktapur	45	Female	River	Others	40−49	Hills
2015	2	Parsa	22	Male	River	Bathing	20−29	Terai
2015	2	Sarlahi	28	Male	River	Others	20−29	Terai
2015	2	Baglung	18	Male	River	Accidently Falling	10−19	Hills
2015	2	Kalikot	18	Male	River	Accidently Falling	10−19	Mountain
2015	2	Banke	4	Female	River	Playing In The Water Source	0−9	Terai
2015	2	Bhaktapur	2	Male	Pond	Playing In The Water Source	0−9	Hills
2015	2	Sindhupalchowk	17	Male	River	Swimming	10−19	Hills
2015	2	Sindhuli	2	Female	Pond	Playing In The Water Source	0−9	Hills
2015	2	Rukum	13	Female	River	Fishing/Boating	10−19	Hills
2015	3	Jhapa	17	Male	River	Fishing/Boating	10−19	Terai
2015	3	Sindhupalchowk	20	Male	Lake	Swimming	10−19	Hills
2015	3	Kathmandu	43	Male	River	Accidently Falling	40−49	Hills
2015	3	Udayapur	Missing	Male	River	Others	Missing	Hills
2015	3	Nawalparasi	36	Female	River	Others	30−39	Terai
2015	3	Kanchanpur	21	Male	River	Bathing	20−29	Terai
2015	3	Jhapa	70	Male	River	Others	70−79	Terai
2015	3	Tanahu	18	Female	River	Others	10−19	Hills
2015	3	Lalitpur	7	Male	Pond	Playing In The Water Source	0−9	Hills
2015	3	Kalikot	35	Male	River	Fishing/Boating	30−39	Mountain
2015	3	Kailali	7	Male	River	Bathing	0−9	Terai
2015	3	Achham	47	Female	River	Accidently Falling	40−49	Hills
2015	3	Sunsari	8	Male	River	Swimming	0−9	Terai
2015	3	Kaski	26	Male	Lake	Others	20−29	Hills
2015	3	Dailekh	10	Male	River	Bathing	10−19	Hills
2015	3	Bardiya	12	Male	River	Bathing	10−19	Terai
2015	3	Chitwan	14	Female	River	Bathing	10−19	Terai
2015	3	Mugu	16	Male	River	Fishing/Boating	10−19	Mountain
2015	3	Mugu	13	Female	River	Fishing/Boating	10−19	Mountain
2015	3	Mugu	10	Male	River	Fishing/Boating	10−19	Mountain
2015	4	Salyan	30	Male	River	Suicide	30−39	Hills
2015	4	Rupandehi	11	Male	River	Swimming	10−19	Terai
2015	4	Baitadi	2	Male	River	Others	0−9	Hills
2015	4	Dhading	9	Male	River	Swimming	0−9	Mountain
2015	4	Dhankuta	8	Female	River	Bathing	0−9	Hills
2015	4	Jhapa	14	Male	River	Bathing	10−19	Terai
2015	4	Kaski	26	Male	Lake	Others	20−29	Hills
2015	4	Solukhumbu	1	Male	Water Filled Pits	Playing In The Water Source	0−9	Mountain
2015	4	Saptari	24	Male	River	Bathing	20−29	Terai
2015	4	Saptari	5	Female	River	Fishing/Boating	0−9	Terai
2015	4	Sunsari	14	Male	River	Fishing/Boating	10−19	Terai
2015	4	Kaski	13	Female	River	Swimming	10−19	Hills
2015	4	Taplejung	9	Female	River	Falling From Bridge	0−9	Mountain
2015	4	Taplejung	10	Male	River	Falling From Bridge	10−19	Mountain
2015	4	Kalikot	23	Male	River	Accidently Falling	20−29	Hills
2015	4	Kailali	7	Female	Pond	Playing In The Water Source	0−9	Terai
2015	4	Kailali	4	Female	Pond	Playing In The Water Source	0−9	Terai
2015	4	Rupandehi	14	Male	River	Bathing	10−19	Terai
2015	4	Kalikot	35	Male	River	Accidently Falling	30−39	Mountain
2015	4	Tanahu	17	Male	River	Swimming	10−19	Hills
2015	4	Sunsari	22	Male	River	Bathing	20−29	Terai
2015	4	Kalikot	40	Male	River	Suicide	40−49	Mountain
2015	4	Dailekh	10	Male	River	Playing In The Water Source	10−19	Hills
2015	4	Kanchanpur	34	Male	River	Accidently Falling	30−39	Terai
2015	4	Darchula	14	Female	River	Suicide	10−19	Mountain
2015	4	Darchula	12	Female	River	Suicide	10−19	Mountain
2015	4	Darchula	15	Female	River	Suicide	10−19	Mountain
2015	4	Darchula	14	Female	River	Suicide	10−19	Mountain
2015	4	Dailekh	35	Male	River	Accidently Falling	30−39	Hills
2015	4	Kanchanpur	26	Male	River	Crossing River	20−29	Terai
2015	4	Kailali	13	Female	River	Bathing	10−19	Terai
2015	4	Kailali	12	Female	River	Bathing	10−19	Terai
2015	4	Kailali	8	Male	River	Bathing	0−9	Terai
2015	4	Kapilbastu	17	Male	Water Tank	Bathing	10−19	Terai
2015	4	Dang	10	Male	River	Swimming	10−19	Terai
2015	4	Sirah	7	Male	Pond	Bathing	0−9	Terai
2015	4	Chitwan	12	Male	River	Bathing	10−19	Terai
2015	4	Dolpa	14	Male	River	Fishing/Boating	10−19	Mountain
2015	4	Dang	14	Male	River	Swimming	10−19	Terai
2015	4	Dang	17	Male	River	Swimming	10−19	Terai
2015	4	Dhankuta	20	Male	River	Bathing	20−29	Hills
2015	4	Dhankuta	21	Male	River	Bathing	20−29	Hills
2015	4	Rautahat	19	Male	River	Swimming	10−19	Terai
2015	4	Rautahat	12	Male	River	Swimming	10−19	Terai
2015	4	Sarlahi	11	Female	Pond	Fishing/Boating	10−19	Terai
2015	4	Gorkha	16	Male	River	Crossing River	10−19	Mountain
2015	4	Kapilbastu	14	Male	River	Swimming	10−19	Terai
2015	4	Kathmandu	30	Male	River	Fishing/Boating	30−39	Hills
2015	4	Kanchanpur	35	Male	Canal	Accidently Falling	30−39	Terai
2015	5	Sarlahi	10	Female	Pond	Bathing	10−19	Terai
2015	5	Sirah	5	Female	Pond	Playing In The Water Source	0−9	Terai
2015	5	Saptari	2	Male	Water Filled Pits	Accidently Falling	0−9	Terai
2015	5	Sarlahi	8	Female	Pond	Playing In The Water Source	0−9	Terai
2015	5	Kapilbastu	25	Male	River	Swimming	20−29	Terai
2015	5	Rupandehi	8	Male	River	Swimming	0−9	Terai
2015	5	Doti	2	Male	River	Others	0−9	Hills
2015	5	Kailali	19	Male	River	Bathing	10−19	Terai
2015	5	Arghakhachi	7	Male	River	Bathing	0−9	Hills
2015	5	Dolpa	23	Male	River	Bathing	20−29	Mountain
2015	5	Kathmandu	54	Male	River	Others	50−59	Hills
2015	5	Dhading	19	Male	River	Crossing River	10−19	Mountain
2015	5	Kalikot	12	Male	River	Accidently Falling	10−19	Mountain
2015	5	Makwanpur	40	Male	River	Others	40−49	Hills
2015	5	Rasuwa	16	Male	River	Bathing	10−19	Mountain
2015	5	Kapilbastu	10	Male	River	Swimming	10−19	Terai
2015	5	Gorkha	15	Male	River	Swimming	10−19	Mountain
2015	5	Kaski	13	Female	Lake	Accidently Falling	10−19	Hills
2015	5	Kaski	12	Male	Lake	Accidently Falling	10−19	Hills
2015	5	Surkhet	23	Male	River	Crossing River	20−29	Hills
2015	5	Terathum	8	Male	River	Swimming	0−9	Hills
2015	5	Saptari	8	Female	Pond	Playing In The Water Source	0−9	Terai
2015	5	Saptari	10	Male	Pond	Playing In The Water Source	10−19	Terai
2015	5	Jhapa	23	Male	Pond	Others	20−29	Terai
2015	5	Chitwan	20	Female	Pond	Playing In The Water Source	20−29	Terai
2015	5	Chitwan	18	Female	Pond	Playing In The Water Source	10−19	Terai
2015	5	Rukum	30	Male	River	Fishing/Boating	30−39	Hills
2015	5	Achham	28	Male	River	Accidently Falling	20−29	Hills
2015	5	Dailekh	38	Male	River	Accidently Falling	30−39	Hills
2015	6	Chitwan	71	Male	River	Bathing	70−79	Terai
2015	6	Kathmandu	36	Male	Safety Tank	Others	30−39	Hills
2015	6	Kathmandu	47	Male	Safety Tank	Others	40−49	Hills
2015	6	Kathmandu	Missing	Male	River	Others	Missing	Hills
2015	6	Kavrepalanchowk	9	Male	Water Filled Pits	Playing In The Water Source	0−9	Hills
2015	6	Kaski	98	Female	Pond	Others	90−99	Hills
2015	6	Palpa	15	Male	River	Bathing	10−19	Hills
2015	6	Kapilbastu	12	Male	River	Bathing	10−19	Terai
2015	6	Rolpa	16	Male	River	Others	10−19	Hills
2015	6	Kaski	13	Male	River	Bathing	10−19	Hills
2015	6	Sirah	9	Male	Pond	Playing In The Water Source	0−9	Terai
2015	6	Nawalparasi	14	Male	Pond	Bathing	10−19	Terai
2015	6	Jumla	8	Male	River	Accidently Falling	0−9	Hills
2015	6	Kalikot	8	Male	River	Fishing/Boating	0−9	Mountain
2015	6	Banke	8	Female	River	Crossing River	0−9	Terai
2015	6	Arghakhachi	65	Male	River	Crossing River	60−69	Hills
2015	6	Dhanusha	1	Female	Others	Playing In The Water Source	0−9	Terai
2015	6	Kanchanpur	65	Male	Canal	Fishing/Boating	60−69	Terai
2015	6	Kanchanpur	30	Male	River	Fishing/Boating	30−39	Terai
2015	6	Sindhupalchowk	14	Male	River	Fishing/Boating	10−19	Hills
2015	6	Mugu	2	Male	River	Playing In The Water Source	0−9	Mountain
2015	6	Kailali	27	Male	River	Bathing	20−29	Terai
2015	6	Saptari	12	Male	River	Crossing River	10−19	Terai
2015	6	Dang	36	Female	River	Crossing River	30−39	Terai
2015	6	Sindhuli	31	Male	River	Suicide	30−39	Hills
2015	6	Sirah	36	Female	Canal	Accidently Falling	30−39	Terai
2015	6	Taplejung	14	Male	River	Swimming	10−19	Mountain
2015	6	Jhapa	16	Male	River	Fishing/Boating	10−19	Terai
2015	6	Bajura	12	Male	River	Crossing River	10−19	Mountain
2015	6	Kathmandu	10	Female	River	Playing In The Water Source	10−19	Hills
2015	6	Sindhupalchowk	21	Male	River	Swimming	20−29	Hills
2015	6	Banke	45	Male	River	Accidently Falling	40−49	Terai
2015	6	Sarlahi	5	Male	River	Swimming	0−9	Terai
2015	6	Baitadi	10	Female	River	Accidently Falling	10−19	Terai
2015	6	Baitadi	9	Female	River	Accidently Falling	0−9	Terai
2015	6	Jhapa	45	Male	Canal	Accidently Falling	40−49	Terai
2015	6	Gulmi	9	Male	River	Fishing/Boating	0−9	Hills
2015	6	Darchula	17	Male	River	Falling From Bridge	10−19	Mountain
2015	6	Mugu	10	Male	River	Accidently Falling	10−19	Mountain
2015	6	Baitadi	17	Female	River	Others	10−19	Hills
2015	6	Kanchanpur	45	Male	Water Filled Pits	Accidently Falling	40−49	Terai
2015	6	Makwanpur	11	Female	River	Crossing River	10−19	Hills
2015	6	Kanchanpur	11	Male	River	Crossing River	10−19	Terai
2015	6	Bardiya	18	Female	River	Fishing/Boating	10−19	Terai
2015	6	Bardiya	35	Female	River	Fishing/Boating	30−39	Terai
2015	6	Bhaktapur	12	Male	Water Filled Pits	Others	10−19	Hills
2015	6	Rupandehi	37	Male	River	Accidently Falling	30−39	Terai
2015	6	Bardiya	9	Female	River	Crossing River	0−9	Terai
2015	6	Rautahat	3	Female	Pond	Playing In The Water Source	0−9	Terai
2015	6	Bardiya	35	Female	River	Crossing River	30−39	Terai
2015	6	Bardiya	16	Female	River	Crossing River	10−19	Terai
2015	6	Lamjung	25	Male	River	Falling From Bridge	20−29	Mountain
2015	6	Lamjung	16	Male	River	Falling From Bridge	10−19	Mountain
2015	6	Lamjung	18	Male	River	Falling From Bridge	10−19	Mountain
2015	6	Lamjung	32	Male	River	Falling From Bridge	30−39	Mountain
2015	6	Gorkha	55	Male	River	Fishing/Boating	50−59	Mountain
2015	6	Dhading	11	Male	River	Crossing River	10−19	Mountain
2015	6	Darchula	12	Male	River	Fishing/Boating	10−19	Mountain
2015	7	Kailali	12	Female	River	Fishing/Boating	10−19	Terai
2015	7	Kanchanpur	20	Male	Canal	Others	20−29	Terai
2015	7	Dang	12	Male	River	Others	10−19	Terai
2015	7	Dang	25	Male	River	Bathing	20−29	Terai
2015	7	Chitwan	29	Male	River	Swimming	20−29	Terai
2015	7	Banke	7	Female	River	Swimming	0−9	Terai
2015	7	Banke	9	Female	Pond	Accidently Falling	0−9	Terai
2015	7	Rautahat	3	Female	Pond	Playing In The Water Source	0−9	Terai
2015	7	Dang	35	Female	River	Others	30−39	Terai
2015	7	Dang	16	Female	River	Others	10−19	Terai
2015	7	Dolpa	25	Male	River	Falling From Bridge	20−29	Mountain
2015	7	Dolpa	27	Male	River	Falling From Bridge	20−29	Mountain
2015	7	Dolpa	34	Male	River	Falling From Bridge	30−39	Mountain
2015	7	Dolpa	40	Male	River	Falling From Bridge	40−49	Mountain
2015	7	Gorkha	55	Male	River	Fishing/Boating	50−59	Mountain
2015	7	Saptari	11	Male	River	Crossing River	10−19	Terai
2015	7	Taplejung	12	Male	River	Fishing/Boating	10−19	Mountain
2015	7	Kailali	12	Female	River	Fishing/Boating	10−19	Terai
2015	8	Dang	20	Male	River	Crossing River	20−29	Terai
2015	8	Kailali	25	Male	River	Bathing	20−29	Terai
2015	8	Chitwan	21	Male	River	Swimming	20−29	Terai
2015	8	Surkhet	7	Male	Pond	Playing In The Water Source	0−9	Hills
2015	8	Surkhet	9	Female	Pond	Playing In The Water Source	0−9	Hills
2015	8	Kanchanpur	9	Female	Water Filled Pits	Playing In The Water Source	0−9	Terai
2015	8	Sirah	10	Male	Canal	Accidently Falling	10−19	Terai
2015	8	Kaski	35	Male	Lake	Playing In The Water Source	30−39	Hills
2015	8	Kailali	12	Male	Water Filled Pits	Playing In The Water Source	10−19	Terai
2015	8	Jhapa	35	Male	River	Crossing River	30−39	Terai
2015	8	Dhanusha	4	Male	River	Playing In The Water Source	0−9	Terai
2015	8	Jhapa	65	Male	River	Others	60−69	Terai
2015	8	Gorkha	26	Male	River	Crossing River	20−29	Mountain
2015	8	Arghakhachi	19	Male	River	Swimming	10−19	Hills
2015	8	Bardiya	22	Male	River	Crossing River	20−29	Terai
2015	8	Bardiya	22	Female	River	Crossing River	20−29	Terai
2015	8	Jhapa	8	Male	Water Filled Pits	Playing In The Water Source	0−9	Terai
2015	8	Dailekh	12	Male	River	Crossing River	10−19	Hills
2015	8	Lalitpur	55	Male	River	Crossing River	50−59	Hills
2015	8	Saptari	35	Female	River	Others	30−39	Terai
2015	8	Kapilbastu	7	Female	River	Swimming	0−9	Terai
2015	8	Saptari	7	Male	River	Swimming	0−9	Terai
2015	8	Saptari	9	Female	River	Swimming	0−9	Terai
2015	8	Jajarkot	15	Male	River	Swimming	10−19	Hills
2015	8	Rupandehi	9	Male	River	Others	0−9	Terai
2015	8	Rupandehi	7	Male	River	Others	0−9	Terai
2015	8	Dhading	40	Male	River	Accidently Falling	40−49	Mountain
2015	8	Bardiya	22	Male	River	Crossing River	20−29	Terai
2015	8	Kanchanpur	6	Female	Pond	Playing In The Water Source	0−9	Terai
2015	8	Rolpa	14	Male	River	Swimming	10−19	Hills
2015	8	Surkhet	9	Female	River	Swimming	0−9	Hills
2015	8	Surkhet	10	Male	River	Swimming	10−19	Hills
2015	8	Chitwan	17	Male	River	Swimming	10−19	Terai
2015	8	Morang	27	Female	River	Crossing River	20−29	Terai
2015	8	Morang	25	Male	River	Crossing River	40−49	Terai
2015	8	Baglung	65	Male	River	Suicide	60−69	Hills
2015	8	Dolpa	28	Female	River	Falling From Bridge	20−29	Mountain
2015	8	Chitwan	45	Male	River	Swimming	40−49	Terai
2015	8	Chitwan	19	Male	River	Bathing	10−19	Terai
2015	8	Makwanpur	12	Male	River	Crossing River	10−19	Hills
2015	8	Makwanpur	11	Male	River	Crossing River	10−19	Hills
2015	8	Makwanpur	15	Female	River	Crossing River	10−19	Hills
2015	8	Makwanpur	14	Male	River	Crossing River	10−19	Hills
2015	8	Kathmandu	7	Male	Well	Playing In The Water Source	0−9	Hills
2015	8	Kanchanpur	2	Female	Water Filled Pits	Playing In The Water Source	0−9	Terai
2015	8	Kanchanpur	3	Male	Water Filled Pits	Playing In The Water Source	0−9	Terai
2015	8	Kailali	15	Male	River	Swimming	10−19	Terai
2015	8	Kapilbastu	7	Male	Water Filled Pits	Bathing	0−9	Terai
2015	8	Jumla	25	Male	River	Accidently Falling	20−29	Mountain
2015	8	Chitwan	19	Male	River	Suicide	10−19	Terai
2015	8	Rupandehi	55	Male	Pond	Others	50−59	Terai
2015	8	Sirah	65	Male	River	Crossing River	60−69	Terai
2015	8	Sunsari	14	Male	River	Fishing/Boating	10−19	Terai
2015	8	Sankhuwasawa	13	Male	River	Fishing/Boating	10−19	Mountain
2015	8	Chitwan	20	Female	River	Swimming	20−29	Terai
2015	8	Rupandehi	14	Female	River	Swimming	10−19	Terai
2015	8	Kailali	11	Female	River	Bathing	10−19	Terai
2015	8	Saptari	7	Male	Canal	Swimming	0−9	Terai
2015	8	Bara	7	Female	Canal	Bathing	0−9	Terai
2015	8	Doti	22	Male	River	Swimming	20−29	Hills
2015	8	Kailali	16	Male	River	Bathing	10−19	Terai
2015	8	Rupandehi	4	Female	Canal	Playing In The Water Source	0−9	Terai
2015	8	Humla	12	Male	River	Bathing	10−19	Mountain
2015	8	Jhapa	65	Male	River	Bathing	60−69	Terai
2015	8	Salyan	22	Male	River	Bathing	20−29	Hills
2015	8	Dhanusha	81	Male	River	Bathing	80−89	Terai
2015	8	Gorkha	20	Male	Pond	Accidently Falling	20−29	Mountain
2015	8	Jhapa	14	Male	River	Bathing	10−19	Terai
2015	8	Khotang	65	Male	River	Crossing River	60−69	Hills
2015	8	Myagdi	Missing	Female	River	Others	Missing	Hills
2015	8	Nuwakot	28	Male	River	Crossing River	20−29	Hills
2015	8	Kathmandu	35	Male	River	Bathing	30−39	Hills
2015	8	Rupandehi	8	Male	River	Swimming	0−9	Terai
2015	9	Dang	28	Male	River	Crossing River	20−29	Terai
2015	9	Saptari	3	Male	Water Filled Pits	Accidently Falling	0−9	Terai
2015	9	Kailali	12	Male	River	Swimming	10−19	Terai
2015	9	Bardiya	10	Male	River	Bathing	10−19	Terai
2015	9	Kailali	13	Male	River	Swimming	10−19	Terai
2015	9	Dailekh	12	Female	River	Crossing River	10−19	Hills
2015	9	Bardiya	68	Male	River	Crossing River	60−69	Terai
2015	9	Kaski	52	Male	River	Others	50−59	Hills
2015	9	Parsa	32	Male	River	Swimming	30−39	Terai
2015	9	Surkhet	21	Male	River	Crossing River	20−29	Hills
2015	9	Udayapur	55	Male	River	Crossing River	50−59	Hills
2015	9	Dhankuta	60	Male	River	Crossing River	60−69	Hills
2015	9	Sunsari	6	Male	River	Swimming	0−9	Terai
2015	9	Bajura	26	Male	River	Suicide	20−29	Mountain
2015	9	Kapilbastu	45	Male	River	Others	40−49	Terai
2015	9	Humla	18	Male	River	Swimming	10−19	Mountain
2015	9	Humla	14	Male	River	Swimming	10−19	Mountain
2015	9	Humla	16	Female	River	Swimming	10−19	Mountain
2015	9	Humla	18	Male	River	Swimming	10−19	Mountain
2015	9	Humla	19	Female	River	Swimming	10−19	Mountain
2015	9	Humla	17	Male	River	Swimming	10−19	Mountain
2015	9	Jhapa	11	Male	River	Swimming	10−19	Terai
2015	9	Kalikot	42	Male	River	Accidently Falling	40−49	Mountain
2015	9	Jajarkot	40	Male	River	Suicide	40−49	Hills
2015	9	Kalikot	8	Male	River	Accidently Falling	0−9	Mountain
2015	9	Kavrepalanchowk	9	Male	River	Swimming	0−9	Hills
2015	9	Kathmandu	4	Male	River	Playing In The Water Source	0−9	Hills
2015	9	Sirah	5	Male	Pond	Playing In The Water Source	0−9	Terai
2015	9	Sirah	5	Male	Pond	Playing In The Water Source	0−9	Terai
2015	9	Rupandehi	15	Male	River	Swimming	10−19	Terai
2015	9	Jhapa	5	Male	Pond	Playing In The Water Source	0−9	Terai
2015	9	Jhapa	5	Male	Pond	Playing In The Water Source	0−9	Terai
2015	9	Rolpa	42	Male	River	Crossing River	40−49	Hills
2015	9	Jhapa	15	Male	River	Swimming	10−19	Terai
2015	9	Sindhupalchowk	Missing	Male	River	Others	Missing	Hills
2015	9	Sindhuli	25	Male	River	Bathing	20−29	Hills
2015	9	Parsa	7	Male	Water Filled Pits	Playing In The Water Source	0−9	Terai
2015	9	Kapilbastu	8	Male	Pond	Playing In The Water Source	0−9	Terai
2015	9	Jhapa	2	Female	Canal	Playing In The Water Source	0−9	Terai
2015	9	Rupandehi	45	Male	River	Crossing River	40−49	Terai
2015	9	Parsa	45	Male	River	Suicide	40−49	Terai
2015	9	Makwanpur	58	Female	River	Crossing River	50−59	Hills
2015	9	Rautahat	2	Male	Water Filled Pits	Playing In The Water Source	0−9	Terai
2015	9	Dailekh	3	Male	Pond	Playing In The Water Source	0−9	Hills
2015	9	Kaski	17	Male	Lake	Swimming	10−19	Hills
2015	9	Makwanpur	21	Male	River	Swimming	20−29	Hills
2015	9	Rupandehi	21	Male	River	Swimming	20−29	Terai
2015	9	Kathmandu	35	Male	Pond	Others	30−39	Hills
2015	9	Kathmandu	22	Male	River	Swimming	20−29	Hills
2015	9	Kathmandu	20	Male	River	Swimming	20−29	Hills
2015	9	Sarlahi	64	Female	River	Crossing River	60−69	Terai
2015	9	Sarlahi	53	Female	River	Crossing River	50−59	Terai
2015	9	Banke	55	Male	River	Fishing/Boating	50−59	Terai
2015	9	Bhaktapur	5	Male	Water Filled Pits	Playing In The Water Source	0−9	Hills
2015	9	Dhading	18	Male	River	Swimming	10−19	Mountain
2015	9	Rupandehi	40	Female	River	Crossing River	40−49	Terai
2015	9	Rupandehi	3	Female	River	Crossing River	0−9	Terai
2015	9	Kathmandu	35	Female	Well	Accidently Falling	30−39	Hills
2015	9	Kapilbastu	60	Female	River	Crossing River	60−69	Terai
2015	9	Sindhuli	50	Male	River	Crossing River	50−59	Hills
2015	9	Kathmandu	50	Male	Pond	Swimming	50−59	Hills
2015	9	Dolpa	32	Male	River	Accidently Falling	30−39	Mountain
2015	9	Sirah	15	Male	Water Filled Pits	Others	10−19	Terai
2015	9	Bardiya	2	Female	Pond	Playing In The Water Source	0−9	Terai
2015	10	Ramechhap	1	Male	River	Falling From Bridge	0−9	Terai
2015	10	Chitwan	3	Male	Canal	Playing In The Water Source	0−9	Terai
2015	10	Chitwan	1	Male	Canal	Playing In The Water Source	0−9	Terai
2015	10	Kavrepalanchowk	12	Male	River	Swimming	10−19	Hills
2015	10	Dhading	35	Female	River	Suicide	30−39	Mountain
2015	10	Jhapa	65	Male	River	Crossing River	60−69	Terai
2015	10	Dhanusha	35	Male	Canal	Bathing	30−39	Terai
2015	10	Sindhupalchowk	36	Female	River	Crossing River	30−39	Hills
2015	10	Rautahat	13	Female	Pond	Playing In The Water Source	10−19	Terai
2015	10	Rautahat	12	Male	Pond	Playing In The Water Source	10−19	Terai
2015	10	Lalitpur	24	Male	River	Swimming	20−29	Hills
2015	10	Bara	50	Male	Canal	Others	50−59	Terai
2015	10	Rasuwa	30	Female	River	Falling From Bridge	30−39	Mountain
2015	10	Dhanusha	9	Female	River	Playing In The Water Source	0−9	Hills
2015	10	Dhading	34	Male	River	Crossing River	30−39	Mountain
2015	10	Kailali	3	Male	River	Crossing River	0−9	Terai
2015	10	Chitwan	68	Female	River	Crossing River	60−69	Terai
2015	10	Morang	28	Male	River	Swimming	20−29	Terai
2015	10	Kaski	50	Male	River	Bathing	50−59	Hills
2015	10	Banke	12	Male	Pond	Bathing	10−19	Terai
2015	10	Bardiya	40	Male	River	Swimming	40−49	Terai
2015	10	Bardiya	55	Male	River	Bathing	50−59	Terai
2015	10	Lalitpur	24	Male	River	Swimming	20−29	Hills
2015	10	Achham	2	Male	River	Playing In The Water Source	0−9	Hills
2015	10	Kaski	15	Male	Lake	Swimming	10−19	Hills
2015	10	Dolakha	18	Male	River	Crossing River	10−19	Mountain
2015	10	Sindhupalchowk	14	Male	River	Crossing River	10−19	Hills
2015	10	Jumla	4	Female	Canal	Playing In The Water Source	0−9	Mountain
2015	10	Dhankuta	4	Male	Pond	Playing In The Water Source	0−9	Hills
2015	10	Sunsari	2	Female	River	Playing In The Water Source	0−9	Terai
2015	10	Jumla	16	Male	River	Crossing River	10−19	Mountain
2015	10	Sunsari	2	Male	Pond	Playing In The Water Source	0−9	Terai
2015	10	Makwanpur	7	Male	Water Tank	Playing In The Water Source	0−9	Hills
2015	10	Mugu	28	Male	Lake	Swimming	20−29	Hills
2015	10	Ilam	45	Male	River	Suicide	40−49	Hills
2015	11	Nuwakot	32	Male	River	Crossing River	30−39	Hills
2015	11	Kavrepalanchowk	21	Male	Canal	Swimming	20−29	Hills
2015	11	Rukum	32	Male	River	Crossing River	30−39	Hills
2015	11	Rukum	19	Male	River	Others	10−19	Hills
2015	11	Nawalparasi	9	Male	River	Bathing	0−9	Terai
2015	11	Nuwakot	18	Male	River	Swimming	10−19	Hills
2015	11	Rukum	15	Male	River	Bathing	10−19	Hills
2015	11	Rukum	13	Female	River	Bathing	10−19	Hills
2015	11	Mugu	29	Male	River	Crossing River	20−29	Mountain
2015	11	Ilam	1	Male	Pond	Playing In The Water Source	0−9	Hills
2015	11	Sarlahi	18	Male	River	Swimming	10−19	Terai
2015	11	Palpa	24	Male	River	Crossing River	20−29	Hills
2015	11	Banke	18	Male	Pond	Others	10−19	Terai
2015	11	Kailali	30	Male	River	Swimming	30−39	Terai
2015	11	Bajura	39	Male	River	Others	30−39	Mountain
2015	11	Kathmandu	40	Male	Canal	Others	40−49	Hills
2015	11	Dailekh	65	Male	River	Crossing River	60−69	Hills
2015	11	Dhading	32	Male	River	Swimming	30−39	Mountain
2015	11	Saptari	50	Male	River	Bathing	50−59	Terai
2015	11	Parsa	5	Female	Water Filled Pits	Accidently Falling	0−9	Terai
2015	11	Sarlahi	75	Male	Canal	Accidently Falling	70−79	Terai
2015	11	Jumla	45	Female	River	Crossing River	40−49	Mountain
2015	11	Sindhuli	22	Male	River	Accidently Falling	20−29	Hills
2015	11	Kailali	13	Male	River	Crossing River	10−19	Terai
2015	11	Kalikot	27	Male	River	Crossing River	20−29	Mountain
2015	11	Dhanusha	45	Male	River	Swimming	40−49	Terai
2015	11	Kathmandu	23	Male	River	Bathing	20−29	Hills
2015	11	Nuwakot	28	Male	River	Swimming	20−29	Hills
2015	11	Dolakha	30	Male	River	Fishing/Boating	30−39	Hills
2015	11	Kapilbastu	14	Male	Pond	Others	10−19	Terai
2015	11	Kanchanpur	25	Male	River	Suicide	20−29	Terai
2015	11	Sunsari	35	Female	Canal	Others	30−39	Terai
2015	11	Nuwakot	40	Male	River	Others	40−49	Hills
2015	11	Tanahu	65	Male	River	Others	60−69	Hills
2015	11	Morang	65	Male	River	Crossing River	60−69	Terai
2015	11	Sunsari	18	Male	River	Others	10−19	Terai
2015	11	Jhapa	23	Male	River	Swimming	20−29	Terai
2015	11	Jhapa	18	Male	River	Swimming	10−19	Terai
2015	11	Mustang	16	Male	River	Crossing River	10−19	Mountain
2015	11	Tanahu	16	Male	River	Swimming	10−19	Hills
2015	11	Okhaldhunga	20	Male	River	Others	20−29	Hills
2015	11	Mahottari	3	Male	Canal	Playing In The Water Source	0−9	Terai
2015	11	Sindhuli	70	Male	River	Bathing	70−79	Hills
2015	11	Kapilbastu	40	Female	Canal	Accidently Falling	40−49	Terai
2015	11	Kailali	60	Male	River	Crossing River	70−79	Terai
2015	11	Dhading	27	Male	River	Swimming	20−29	Mountain
2015	11	Pyuthan	35	Male	River	Crossing River	30−39	Hills
2015	11	Dang	70	Male	Canal	Playing In The Water Source	70−79	Terai

## Sheet: Sheet2
					Drowning Place	Activity Before Drowning	Age Group

## Sheet: Sheet3
					Drowning Place	Activity Before Drowning	Age Group
